# Supplementary material for: Genotype effects contribute to variation in longitudinal methylome patterns in older people
Source: Genome Med. 2018 Oct 22;10:75. doi: 10.1186/s13073-018-0585-7 (PMC6198530; doi:10.1186/s13073-018-0585-7)
Supplement: Supplementary file 3 — Table S2. Probes with a significant random slope in two groups of different individuals. Probe id, chi-square and P value were provided. (XLS 258 kb) [file 13073_2018_585_MOESM3_ESM.xls]

## Sheet: A2
Table S2: Probes with a significant random slope in two groups of different individuals
	results based on all individuals		results based on individuals with two or three time points		results based on individuals with four time points
	Chi-sqaure	P-value	Chi-sqaure	P-value	Chi-sqaure	P-value
cg00160667	56.0421	3.54675e-14	30.2202	1.92835e-08	28.8535	3.90319e-08
cg01444643	58.6781	9.28493e-15	32.0305	7.58868e-09	27.4179	8.19514e-08
cg06320401	86.7615	6.12146e-21	50.8643	4.94896e-13	32.1615	7.09366e-09
cg07972116	77.2659	7.47128e-19	44.2196	1.46763e-11	33.1581	4.24798e-09
cg08527195	55.305	5.16041e-14	29.9639	2.20084e-08	27.9162	6.33415e-08
cg08846011	64.2831	5.38827e-16	31.9372	7.96192e-09	33.5127	3.54007e-09
cg09473826	116.155	2.19804e-27	87.7791	3.65937e-21	32.128	7.21726e-09
cg10888244	94.1833	1.43811e-22	60.5824	3.52819e-15	33.433	3.68812e-09
cg14076971	58.3308	1.10772e-14	27.0308	1.00118e-07	38.5094	2.72458e-10
cg16276523	84.5194	1.90234e-20	58.0629	1.26934e-14	29.9396	2.22856e-08
cg23924306	60.9266	2.96219e-15	29.3034	3.09435e-08	36.2058	8.87716e-10
cg25371449	86.2301	8.00865e-21	56.2085	3.25903e-14	31.6679	9.14589e-09
cg26004771	59.1996	7.12316e-15	27.957	6.20195e-08	37.3631	4.90293e-10
cg26940100	81.5984	8.33762e-20	55.1443	5.6e-14	28.782	4.05005e-08
cg00164941	62.7802	1.15554e-15	36.7031	6.87802e-10	27.2936	8.73939e-08
cg07218647	66.4689	1.77725e-16	37.7809	3.95774e-10	32.3105	6.57018e-09
cg19710184	66.6194	1.64666e-16	39.4106	1.7171e-10	32.7409	5.26492e-09
cg21551340	101.047	4.49187e-24	68.3076	6.99417e-17	36.7597	6.68123e-10
cg22116328	76.8782	9.09147e-19	44.2282	1.46119e-11	28.225	5.40003e-08
cg23415434	62.1428	1.59712e-15	31.4429	1.02697e-08	30.6872	1.51578e-08
cg23650279	70.8902	1.88833e-17	41.3928	6.22587e-11	31.9016	8.10927e-09
cg00186462	73.7803	4.36564e-18	44.7053	1.14515e-11	27.0946	9.68673e-08
cg00662963	63.9633	6.33795e-16	37.8863	3.74955e-10	27.2389	8.99007e-08
cg00907008	54.0916	9.56799e-14	27.6226	7.37213e-08	28.9155	3.78019e-08
cg01996116	59.6292	5.72629e-15	30.6107	1.57673e-08	27.5722	7.56702e-08
cg08516817	51.3979	3.77086e-13	27.106	9.63011e-08	29.3836	2.96891e-08
cg12468774	80.8169	1.23814e-19	50.2058	6.92182e-13	27.8792	6.45652e-08
cg13056927	62.121	1.61494e-15	26.9319	1.05377e-07	39.4273	1.70256e-10
cg15213491	91.1928	6.51658e-22	57.6303	1.58156e-14	30.1819	1.96686e-08
cg23202468	66.163	2.07562e-16	36.1728	9.02857e-10	31.5138	9.9015e-09
cg23222057	83.7509	2.80612e-20	54.2204	8.96074e-14	27.075	9.78564e-08
cg26292150	65.312	3.19653e-16	38.1861	3.21548e-10	31.0584	1.25188e-08
cg03984758	91.1976	6.50089e-22	49.5612	9.61378e-13	38.072	3.40907e-10
cg06224587	75.8746	1.5113e-18	28.2875	5.22836e-08	57.2944	1.87611e-14
cg07701757	94.3927	1.29372e-22	36.1217	9.26867e-10	58.4921	1.02055e-14
cg10652057	78.5726	3.85561e-19	46.572	4.41565e-12	32.9534	4.71964e-09
cg12335110	84.1492	2.29408e-20	43.4068	2.22323e-11	46.0208	5.85032e-12
cg12937133	75.5176	1.81082e-18	48.3583	1.77523e-12	29.3876	2.96275e-08
cg17315281	91.0392	7.04257e-22	55.7419	4.13192e-14	34.9916	1.65564e-09
cg23595451	100.767	5.172e-24	55.3626	5.01134e-14	45.4085	7.99681e-12
cg23980776	87.8402	3.54818e-21	33.8225	3.0189e-09	53.4431	1.33095e-13
cg26064774	59.8064	5.23306e-15	26.7587	1.15258e-07	36.0604	9.56489e-10
cg06802630	67.0158	1.34668e-16	38.1072	3.34805e-10	28.4283	4.86177e-08
cg06834916	50.409	6.24088e-13	28.3865	4.96779e-08	26.6892	1.19479e-07
cg17867333	54.8566	6.4827e-14	27.1434	9.44568e-08	28.3837	4.97508e-08
cg24115232	84.9466	1.53269e-20	47.3065	3.03549e-12	36.467	7.76383e-10
cg08548396	67.9929	8.20445e-17	31.7341	8.83962e-09	38.0626	3.42547e-10
cg08985785	70.8797	1.89839e-17	37.5944	4.35475e-10	33.1974	4.16298e-09
cg09285851	76.8433	9.25352e-19	48.3079	1.82145e-12	28.2113	5.43832e-08
cg12412902	66.7761	1.52083e-16	34.3898	2.25537e-09	30.9012	1.35749e-08
cg17152524	62.46	1.35957e-15	29.4234	2.90859e-08	39.2852	1.83107e-10
cg20595752	59.3564	6.57752e-15	29.6818	2.54557e-08	31.8438	8.3543e-09
cg23287992	102.382	2.28975e-24	62.8108	1.13774e-15	39.8148	1.39608e-10
cg24125828	70.3252	2.51452e-17	42.9209	2.84995e-11	36.131	9.22454e-10
cg26266427	86.9585	5.54099e-21	52.0378	2.72215e-13	34.9199	1.71777e-09
cg01966561	67.3666	1.12717e-16	26.4835	1.32903e-07	40.9481	7.81635e-11
cg15545410	82.7444	4.66891e-20	48.6264	1.5484e-12	33.7507	3.13231e-09
cg17533927	59.024	7.78805e-15	34.683	1.94003e-09	26.7538	1.15546e-07
cg19351954	111.138	2.75997e-26	64.1815	5.67345e-16	44.326	1.39002e-11
cg22126965	73.8186	4.28182e-18	48.8526	1.37973e-12	26.6311	1.23126e-07
cg01471372	55.7086	4.20244e-14	27.4779	7.94495e-08	30.271	1.87851e-08
cg01518225	78.8581	3.33675e-19	42.4701	3.58855e-11	40.2677	1.1072e-10
cg18799069	62.7128	1.19579e-15	29.543	2.73455e-08	32.1793	7.02903e-09
cg13588040	55.7091	4.20145e-14	26.9465	1.04583e-07	31.9079	8.08305e-09
cg14341131	85.8542	9.68507e-21	39.0458	2.06989e-10	46.789	3.95287e-12
cg14393817	51.0942	4.40187e-13	26.6551	1.21606e-07	27.2013	9.16681e-08
cg14539990	63.4271	8.32057e-16	34.5165	2.11324e-09	26.5006	1.31726e-07
cg14605520	77.0485	8.34062e-19	28.0212	5.99956e-08	51.9863	2.79443e-13
cg21241902	75.2836	2.03871e-18	42.4413	3.64177e-11	29.9903	2.17112e-08
cg00831222	94.1144	1.48903e-22	58.3763	1.0824e-14	35.6168	1.20104e-09
cg02393606	59.2962	6.78202e-15	32.3127	6.56256e-09	27.6407	7.30364e-08
cg03176729	77.7298	5.90732e-19	39.4389	1.69246e-10	36.9271	6.13163e-10
cg03677069	76.6712	1.00964e-18	31.0462	1.2598e-08	50.6543	5.50777e-13
cg06722282	72.4608	8.51894e-18	30.1723	1.9766e-08	45.9906	5.94114e-12
cg12338214	65.1051	3.55039e-16	28.7948	4.02343e-08	30.9006	1.35795e-08
cg14418756	88.791	2.194e-21	58.8733	8.40796e-15	32.0182	7.63672e-09
cg17079987	76.1594	1.30834e-18	44.036	1.61199e-11	26.8581	1.09479e-07
cg17485681	66.396	1.84429e-16	37.4898	4.59451e-10	29.8742	2.30508e-08
cg20684110	58.3624	1.09006e-14	28.5834	4.48743e-08	31.3525	1.0759e-08
cg22867608	65.7819	2.51837e-16	32.7648	5.20058e-09	32.5972	5.66903e-09
cg23057009	84.757	1.68687e-20	42.6933	3.2015e-11	42.2329	4.05123e-11
cg27427581	107.557	1.68062e-25	54.5439	7.60079e-14	52.975	1.68914e-13
cg27469738	64.9769	3.78912e-16	34.1192	2.5918e-09	30.2409	1.90789e-08
cg01677628	115.38	3.24883e-27	78.0459	5.03363e-19	38.2121	3.17294e-10
cg09600088	49.9177	8.01676e-13	32.6829	5.42448e-09	27.368	8.40953e-08
cg10158843	67.8548	8.79958e-17	34.1584	2.54017e-09	31.8028	8.53237e-09
cg11198895	114.379	5.38137e-27	73.1878	5.8941e-18	45.2424	8.70469e-12
cg14402017	88.6901	2.3088e-21	52.2436	2.4513e-13	34.8187	1.80941e-09
cg17611235	107.501	1.72838e-25	67.0271	1.33899e-16	39.2184	1.89481e-10
cg18246298	58.5078	1.01243e-14	26.4896	1.32482e-07	35.4911	1.28109e-09
cg23188684	106.573	2.76075e-25	71.0241	1.76446e-17	39.1543	1.958e-10
cg23460145	72.5139	8.29283e-18	45.6829	6.95151e-12	34.8906	1.7438e-09
cg23739457	76.6497	1.0207e-18	29.9493	2.21748e-08	51.0621	4.47446e-13
cg24057514	67.4909	1.05829e-16	27.4703	7.97621e-08	41.2227	6.79195e-11
cg26213155	83.1137	3.87341e-20	49.8429	8.32803e-13	28.5503	4.56477e-08
cg03146625	67.5678	1.0178e-16	29.2212	3.2285e-08	38.2365	3.13346e-10
cg04456029	65.8795	2.39681e-16	30.0215	2.1364e-08	47.3773	2.92788e-12
cg08318726	85.0381	1.46336e-20	56.1821	3.30297e-14	29.6921	2.532e-08
cg21027526	70.2287	2.64059e-17	31.0291	1.27091e-08	42.6156	3.33127e-11
cg22679316	107.278	1.93493e-25	74.7752	2.63741e-18	34.0982	2.61997e-09
cg26408364	80.8519	1.21644e-19	36.8213	6.47346e-10	44.5415	1.24514e-11
cg26866482	58.2591	1.14884e-14	27.2123	9.1146e-08	31.7314	8.85171e-09
cg27567561	79.8924	1.97687e-19	54.3021	8.59603e-14	27.088	9.72025e-08
cg05170706	56.9332	2.25433e-14	27.296	8.7285e-08	31.9246	8.01392e-09
cg07005067	83.5634	3.08521e-20	54.5982	7.3935e-14	29.004	3.61149e-08
cg10359157	52.2139	2.48863e-13	27.6397	7.30733e-08	28.1239	5.68966e-08
cg20430656	69.7916	3.29558e-17	34.3716	2.27665e-09	34.7437	1.88046e-09
cg27380292	66.3958	1.84443e-16	28.9989	3.62091e-08	36.4948	7.65367e-10
cg01767544	63.1059	9.79425e-16	34.4209	2.21968e-09	30.9731	1.30818e-08
cg05009172	67.8866	8.6586e-17	30.6998	1.506e-08	36.929	6.12562e-10
cg18617527	39.8881	1.3447e-10	29.5034	2.79093e-08	26.7107	1.18152e-07
cg03330558	76.3274	1.2016e-18	42.9608	2.79242e-11	28.5865	4.48018e-08
cg11831431	79.6592	2.22451e-19	33.9696	2.79899e-09	46.8198	3.89122e-12
cg17174814	69.1584	4.54317e-17	26.5363	1.29315e-07	44.7459	1.12169e-11
cg19010490	79.9378	1.93195e-19	42.7169	3.16313e-11	34.1545	2.54528e-09
cg24213625	45.8774	6.2945e-12	27.7544	6.8867e-08	29.596	2.66067e-08
cg24361265	92.4093	3.52411e-22	48.0505	2.0769e-12	48.1063	2.01861e-12
cg24657523	79.5793	2.31629e-19	46.4373	4.72994e-12	32.2077	6.92713e-09
cg26942432	64.0606	6.03253e-16	37.1199	5.55433e-10	33.608	3.37073e-09
cg27073142	69.124	4.62328e-17	28.3966	4.94202e-08	41.8874	4.83428e-11
cg01767885	71.1543	1.65176e-17	32.8161	5.06523e-09	38.9567	2.16654e-10
cg02606058	93.4308	2.10332e-22	62.8211	1.13178e-15	28.5315	4.60935e-08
cg04191403	74.2762	3.3959e-18	34.4852	2.14751e-09	42.8566	2.94516e-11
cg05308504	57.9635	1.33513e-14	29.2143	3.2399e-08	28.3452	5.07481e-08
cg05473536	130.509	1.58569e-30	54.2915	8.64252e-14	77.3498	7.16035e-19
cg06145800	73.834	4.24854e-18	33.1283	4.31364e-09	40.5585	9.54081e-11
cg06156729	67.2381	1.20307e-16	32.0277	7.59964e-09	34.2194	2.46177e-09
cg06552969	124.546	3.1993e-29	82.1459	6.32016e-20	39.2202	1.893e-10
cg06706876	68.8316	5.3621e-17	37.165	5.42736e-10	33.4374	3.6798e-09
cg07165260	53.6908	1.17331e-13	28.3718	5.00578e-08	31.5677	9.63027e-09
cg07644125	66.7625	1.53132e-16	41.0272	7.50616e-11	28.4561	4.79244e-08
cg08370077	54.5517	7.57056e-14	26.8209	1.11607e-07	26.4446	1.35601e-07
cg09610767	72.247	9.49389e-18	29.28	3.13195e-08	45.8226	6.4732e-12
cg10379472	57.767	1.47538e-14	29.9649	2.19973e-08	29.1766	3.30358e-08
cg10471113	56.7267	2.50401e-14	32.6361	5.5565e-09	26.9705	1.03292e-07
cg27023360	55.0895	5.7581e-14	26.6143	1.24202e-07	27.5725	7.56564e-08
cg03445310	60.8918	3.01492e-15	29.2812	3.13002e-08	30.5574	1.62066e-08
cg03613822	96.611	4.21896e-23	64.1461	5.77642e-16	35.8857	1.04619e-09
cg03882612	68.4835	6.39731e-17	34.2736	2.39422e-09	34.6928	1.9303e-09
cg05373251	76.3497	1.18816e-18	47.181	3.23629e-12	36.5319	7.50945e-10
cg07036914	82.9047	4.30535e-20	45.7816	6.61005e-12	38.5226	2.70613e-10
cg07585069	53.1071	1.57927e-13	30.1214	2.02911e-08	32.3307	6.50196e-09
cg08817507	67.1915	1.23185e-16	30.7234	1.48775e-08	37.4299	4.73789e-10
cg13813458	60.8898	3.01808e-15	32.5977	5.66739e-09	29.3163	3.07382e-08
cg15193133	79.1725	2.84579e-19	34.8478	1.78257e-09	42.8933	2.89041e-11
cg17258335	69.5317	3.75972e-17	42.8222	2.99735e-11	27.4711	7.97302e-08
cg20818528	61.8544	1.8491e-15	33.9282	2.85912e-09	32.2281	6.85468e-09
cg23541975	61.6066	2.097e-15	28.7764	4.06184e-08	32.4482	6.12068e-09
cg24776350	60.5	3.67899e-15	32.2482	6.78411e-09	34.5953	2.02942e-09
cg06566034	76.1405	1.32095e-18	40.094	1.21017e-10	38.6437	2.54332e-10
cg13181251	49.0638	1.23886e-12	26.5489	1.28474e-07	27.9305	6.28774e-08
cg18709881	100.172	6.98498e-24	73.6393	4.68886e-18	27.93	6.28911e-08
cg25474399	61.6556	2.04548e-15	30.0924	2.05976e-08	36.7755	6.62722e-10
cg01403055	68.1429	7.60318e-17	34.1485	2.55308e-09	36.3847	8.09838e-10
cg02010738	69.3163	4.19358e-17	35.6119	1.20409e-09	30.8062	1.42561e-08
cg02624701	79.9021	1.96717e-19	44.4925	1.27667e-11	34.7611	1.86376e-09
cg02827075	56.9934	2.18641e-14	26.6519	1.21807e-07	31.592	9.51036e-09
cg03535829	80.6781	1.32825e-19	46.1129	5.58164e-12	27.9504	6.22337e-08
cg03775416	73.4361	5.19746e-18	44.0021	1.64013e-11	30.2769	1.87276e-08
cg05345285	65.098	3.56315e-16	35.1418	1.53278e-09	28.2395	5.35962e-08
cg05620261	80.9666	1.14781e-19	41.1079	7.20266e-11	41.7233	5.25754e-11
cg06693983	110.715	3.41582e-26	84.7964	1.6536e-20	31.3111	1.09908e-08
cg06707236	59.9008	4.98802e-15	36.5945	7.27211e-10	26.9605	1.03828e-07
cg10604476	84.2518	2.17799e-20	48.0998	2.02534e-12	35.4207	1.32821e-09
cg10654866	107.132	2.08216e-25	45.4681	7.75721e-12	37.2742	5.13167e-10
cg17107691	65.5351	2.85434e-16	37.4128	4.77972e-10	44.2618	1.43634e-11
cg25686087	88.3725	2.71092e-21	71.1794	1.63091e-17	30.3357	1.81685e-08
cg25786696	60.4553	3.7634e-15	32.3791	6.34204e-09	29.2257	3.22091e-08
cg26730619	72.3931	8.81649e-18	36.9179	6.1604e-10	35.5445	1.24646e-09
cg02797871	101.272	4.00911e-24	50.6068	5.64272e-13	49.0556	1.24406e-12
cg11840197	71.161	1.64618e-17	32.757	5.2216e-09	38.6022	2.59802e-10
cg12649455	70.3615	2.46867e-17	32.3965	6.28578e-09	39.832	1.38386e-10
cg15212369	59.1851	7.17585e-15	31.8699	8.24262e-09	29.5775	2.68624e-08
cg21543589	75.7888	1.5784e-18	41.3964	6.21419e-11	36.5655	7.38089e-10
cg26791489	67.5462	1.02906e-16	30.9764	1.30595e-08	33.9293	2.85764e-09
cg06965300	62.0434	1.67981e-15	29.4487	2.8708e-08	36.7022	6.88112e-10
cg07856962	65.4146	3.03445e-16	28.5933	4.46457e-08	41.3514	6.35912e-11
cg11359720	92.0952	4.1303e-22	38.4668	2.78472e-10	62.2543	1.50924e-15
cg15467834	79.7918	2.0801e-19	50.4383	6.14849e-13	27.7102	7.04577e-08
cg09167117	79.2608	2.72147e-19	42.8367	2.97525e-11	37.3249	4.99998e-10
cg00026803	86.0685	8.69061e-21	45.0184	9.75944e-12	42.9481	2.81051e-11
cg00136477	70.6259	2.15905e-17	35.2181	1.47386e-09	38.0022	3.5333e-10
cg00247426	136.916	6.28925e-32	41.4891	5.92637e-11	103.541	1.27505e-24
cg00292669	85.0626	1.44533e-20	51.302	3.95977e-13	27.2281	9.04051e-08
cg00597687	56.4388	2.89872e-14	29.9534	2.21281e-08	33.0924	4.39405e-09
cg00769305	80.1354	1.74809e-19	27.5606	7.61228e-08	52.3111	2.36842e-13
cg00819871	64.1577	5.74239e-16	27.7816	6.79065e-08	38.7094	2.45912e-10
cg01055562	70.2428	2.62188e-17	33.9107	2.88496e-09	42.9954	2.74349e-11
cg01455981	56.2547	3.18321e-14	27.3226	8.60944e-08	34.0047	2.74892e-09
cg01719832	102.453	2.2084e-24	36.8526	6.37024e-10	68.9915	4.94446e-17
cg01794501	66.4759	1.77101e-16	33.895	2.90844e-09	34.9655	1.67802e-09
cg01961153	70.6578	2.12441e-17	41.0039	7.59647e-11	31.8943	8.13976e-09
cg02211983	62.0561	1.66908e-15	31.4605	1.01771e-08	34.0031	2.75122e-09
cg02289752	76.0629	1.37387e-18	35.5079	1.27011e-09	43.2114	2.45669e-11
cg02887997	69.2772	4.27775e-17	39.2265	1.88691e-10	31.3175	1.09546e-08
cg03314840	94.6128	1.1576e-22	56.4841	2.83268e-14	37.7299	4.06243e-10
cg03399199	70.6244	2.16065e-17	42.8365	2.97562e-11	28.1661	5.56679e-08
cg03458344	61.1226	2.68145e-15	31.6959	9.01492e-09	26.9752	1.03043e-07
cg03469233	108.398	1.09932e-25	43.8665	1.75776e-11	65.2046	3.37562e-16
cg03739172	77.2092	7.68883e-19	29.7588	2.44636e-08	54.848	6.51112e-14
cg03814321	59.3533	6.58811e-15	35.0277	1.62524e-09	27.5964	7.47264e-08
cg03991120	59.5415	5.98721e-15	28.3841	4.97389e-08	32.4381	6.15259e-09
cg04012535	66.2928	1.94334e-16	33.1967	4.16459e-09	33.7712	3.09944e-09
cg04289208	85.2511	1.31393e-20	52.4247	2.2353e-13	32.7643	5.20193e-09
cg04704219	76.3903	1.16394e-18	26.7123	1.18058e-07	52.7185	1.92476e-13
cg04837959	90.2799	1.03369e-21	40.0888	1.21335e-10	48.6565	1.52477e-12
cg04872947	79.132	2.90477e-19	30.542	1.63361e-08	47.784	2.37932e-12
cg05033416	84.4986	1.9224e-20	47.0918	3.38685e-12	38.9221	2.20527e-10
cg05160197	152.533	2.42244e-35	79.3054	2.66073e-19	72.8163	7.11493e-18
cg05184311	62.5228	1.31691e-15	30.5321	1.64192e-08	32.9549	4.71597e-09
cg05654780	86.352	7.52982e-21	47.5373	2.69837e-12	40.6136	9.27568e-11
cg05696034	69.855	3.19142e-17	34.8761	1.75687e-09	34.0608	2.67083e-09
cg05699304	63.3539	8.6358e-16	29.7815	2.41786e-08	34.6348	1.98871e-09
cg05719140	69.1543	4.55271e-17	37.2075	5.31017e-10	32.3372	6.4804e-09
cg05782377	69.8737	3.16121e-17	41.7185	5.27038e-11	29.3548	3.01336e-08
cg05874270	70.5746	2.21594e-17	38.1878	3.2127e-10	32.8053	5.09336e-09
cg06090867	77.0226	8.45061e-19	46.8778	3.77763e-12	32.4429	6.13718e-09
cg06094482	64.7491	4.25337e-16	28.2157	5.42596e-08	37.2383	5.22702e-10
cg06155620	66.4055	1.83536e-16	32.7773	5.1672e-09	34.8073	1.82001e-09
cg06357371	100.56	5.74248e-24	45.0925	9.39708e-12	56.5804	2.69735e-14
cg06640630	62.2434	1.51763e-15	27.7516	6.8966e-08	30.5129	1.65823e-08
cg06779961	59.1835	7.18174e-15	30.1756	1.97326e-08	31.1796	1.17614e-08
cg06853489	61.6516	2.0497e-15	30.289	1.86115e-08	29.0262	3.57039e-08
cg07015079	60.2616	4.15258e-15	31.2142	1.15536e-08	27.4637	8.00361e-08
cg07077978	78.9091	3.25172e-19	26.7088	1.18271e-07	53.4064	1.35603e-13
cg07193504	64.5127	4.79555e-16	35.9917	9.90777e-10	31.843	8.35753e-09
cg07372520	49.7084	8.91907e-13	27.8138	6.67861e-08	26.6052	1.24787e-07
cg07706053	65.5304	2.86124e-16	36.1127	9.31152e-10	29.7561	2.44981e-08
cg07960762	56.876	2.32092e-14	27.5049	7.83501e-08	27.8132	6.68051e-08
cg08160462	73.0243	6.40319e-18	46.3929	4.83823e-12	28.361	5.03356e-08
cg08250879	75.2346	2.08986e-18	28.6298	4.3811e-08	54.9795	6.08983e-14
cg09107161	64.7638	4.22185e-16	33.5275	3.5132e-09	27.8946	6.40534e-08
cg09119043	64.5546	4.69461e-16	29.8348	2.35231e-08	29.1433	3.36096e-08
cg09185998	56.7569	2.46573e-14	29.5719	2.69403e-08	38.3771	2.9156e-10
cg09322349	60.2487	4.1799e-15	34.3842	2.26188e-09	30.6542	1.54176e-08
cg09845941	57.3015	1.86934e-14	31.0761	1.24054e-08	26.5446	1.28761e-07
cg10378459	82.4664	5.37414e-20	41.7761	5.11741e-11	43.4183	2.21017e-11
cg10554624	54.3283	8.48226e-14	30.4892	1.67863e-08	30.2533	1.89572e-08
cg10579718	53.0304	1.64216e-13	28.3498	5.06295e-08	28.0404	5.94055e-08
cg10806711	56.5019	2.80727e-14	33.1099	4.3546e-09	30.4064	1.75185e-08
cg10953723	88.4615	2.59164e-21	29.3366	3.0418e-08	64.7775	4.19256e-16
cg11071682	63.5716	7.73204e-16	32.0866	7.37254e-09	31.0109	1.28293e-08
cg11232944	140.254	1.17151e-32	60.2762	4.12192e-15	81.6174	8.2575e-20
cg11336382	105.046	5.96613e-25	44.1476	1.52263e-11	60.2897	4.09376e-15
cg11964773	64.7071	4.3451e-16	27.5846	7.51859e-08	40.876	8.10984e-11
cg12043952	57.7929	1.45607e-14	28.241	5.35567e-08	30.8228	1.41347e-08
cg12699274	78.4403	4.1226e-19	28.4947	4.69772e-08	57.248	1.92092e-14
cg12729160	98.0178	2.07315e-23	55.1707	5.52529e-14	43.9218	1.70883e-11
cg13052954	73.0062	6.46216e-18	30.9339	1.33485e-08	41.6131	5.56235e-11
cg13170600	88.7231	2.2706e-21	38.1793	3.22663e-10	48.6826	1.50465e-12
cg13183780	106.29	3.18499e-25	68.6805	5.7891e-17	41.3953	6.21787e-11
cg13229857	66.2018	2.03522e-16	32.4407	6.14436e-09	34.7289	1.89483e-09
cg13230208	60.6653	3.38268e-15	31.7008	8.99255e-09	35.2941	1.41742e-09
cg13354934	64.6944	4.37315e-16	33.5462	3.47953e-09	29.9673	2.19699e-08
cg13399816	60.3267	4.01752e-15	28.6225	4.39766e-08	33.2978	3.95352e-09
cg13401823	87.5517	4.10517e-21	42.0297	4.49488e-11	52.4685	2.18598e-13
cg13551754	89.2838	1.7102e-21	30.4397	1.72207e-08	71.791	1.19621e-17
cg13885623	91.1863	6.53809e-22	29.2784	3.13451e-08	69.3938	4.03219e-17
cg13899935	70.2371	2.62937e-17	32.4248	6.19479e-09	38.5284	2.69809e-10
cg13931292	63.7259	7.14947e-16	35.8068	1.08944e-09	26.7864	1.13615e-07
cg13938959	56.4067	2.94643e-14	30.2672	1.8822e-08	28.6417	4.35429e-08
cg14076729	60.8943	3.01111e-15	31.3846	1.05826e-08	29.1481	3.35259e-08
cg14696458	58.7549	8.9295e-15	26.3445	1.42819e-07	30.9676	1.31183e-08
cg14748380	78.2828	4.46488e-19	38.139	3.294e-10	41.5084	5.8684e-11
cg14787964	90.3907	9.77427e-22	39.7866	1.41643e-10	52.3906	2.2745e-13
cg14925024	101.19	4.17914e-24	61.1522	2.64148e-15	39.2633	1.85167e-10
cg15392844	76.3032	1.21644e-18	32.8996	4.85214e-09	43.0432	2.67725e-11
cg15414773	68.2434	7.22548e-17	41.8082	5.03407e-11	28.8919	3.82652e-08
cg15564444	116.19	2.15918e-27	52.8758	1.77657e-13	60.8693	3.0497e-15
cg15597096	78.8104	3.41826e-19	37.2178	5.28219e-10	47.8733	2.2734e-12
cg16124641	69.3046	4.21859e-17	40.563	9.5188e-11	28.3969	4.94128e-08
cg16268769	86.868	5.80054e-21	47.8154	2.3415e-12	32.0368	7.56388e-09
cg16380632	78.1042	4.88723e-19	45.9362	6.10853e-12	36.2887	8.5072e-10
cg16387850	104.448	8.06988e-25	60.1095	4.48625e-15	44.2432	1.45003e-11
cg16731083	54.4802	7.85116e-14	28.2947	5.20908e-08	27.3627	8.43285e-08
cg17017746	68.1746	7.48218e-17	33.2551	4.04141e-09	34.0008	2.7545e-09
cg17035539	53.0508	1.62513e-13	29.8924	2.28353e-08	26.6701	1.20665e-07
cg17112828	52.411	2.25096e-13	27.9342	6.27554e-08	27.7823	6.78805e-08
cg17132079	88.1464	3.03929e-21	44.647	1.17979e-11	41.4762	5.96578e-11
cg17468663	70.4014	2.41933e-17	27.5956	7.476e-08	44.277	1.42525e-11
cg18023943	87.1234	5.09793e-21	44.7144	1.13985e-11	42.1835	4.15488e-11
cg18027654	69.7646	3.34115e-17	36.2029	8.89034e-10	29.4414	2.88173e-08
cg18085407	57.7861	1.46113e-14	26.772	1.14463e-07	29.5823	2.67956e-08
cg18086868	75.3726	1.94879e-18	37.3999	4.81126e-10	41.378	6.27314e-11
cg18206481	63.0015	1.03276e-15	34.5217	2.10763e-09	28.1841	5.51529e-08
cg18379829	70.1902	2.69265e-17	37.4429	4.70642e-10	34.764	1.86094e-09
cg18769374	96.0702	5.54395e-23	29.2764	3.1377e-08	75.6773	1.67015e-18
cg18966401	71.6022	1.31628e-17	31.989	7.7523e-09	51.3589	3.84665e-13
cg19125999	85.5893	1.10736e-20	62.7937	1.14767e-15	27.1476	9.42515e-08
cg19321979	98.1933	1.89739e-23	52.2246	2.47513e-13	46.4035	4.81223e-12
cg19503168	93.1933	2.37137e-22	54.1588	9.24629e-14	38.9845	2.13597e-10
cg19904025	83.8469	2.67304e-20	35.6614	1.17383e-09	46.7929	3.9449e-12
cg20066612	72.4209	8.69317e-18	28.2072	5.44991e-08	46.9672	3.60917e-12
cg20432350	82.141	6.33576e-20	35.4255	1.32496e-09	50.0364	7.54608e-13
cg20699340	61.9186	1.78976e-15	33.3969	3.75726e-09	31.9915	7.74243e-09
cg20704450	56.6672	2.58091e-14	29.3084	3.08631e-08	27.4948	7.87576e-08
cg20741333	82.6891	4.80155e-20	42.6477	3.27706e-11	41.4557	6.02876e-11
cg20776977	58.9342	8.15176e-15	26.4656	1.34134e-07	36.1685	9.04867e-10
cg20784768	79.3157	2.64693e-19	30.1059	2.04537e-08	49.0711	1.23428e-12
cg20786524	71.4204	1.44335e-17	27.2434	8.96938e-08	44.2536	1.44235e-11
cg20945232	74.014	3.87818e-18	36.3172	8.38379e-10	36.819	6.48107e-10
cg20946054	87.8585	3.51535e-21	54.6159	7.32712e-14	31.7524	8.75657e-09
cg20971147	77.5764	6.38433e-19	33.036	4.5235e-09	43.1541	2.52975e-11
cg21280510	67.8213	8.95015e-17	30.3168	1.8347e-08	40.0839	1.21644e-10
cg22019970	58.6951	9.20504e-15	30.9002	1.35825e-08	29.1987	3.2662e-08
cg22077481	77.6821	6.05174e-19	46.7107	4.11392e-12	34.4595	2.17604e-09
cg22610676	99.4795	9.91021e-24	62.3459	1.44068e-15	36.9591	6.03165e-10
cg22670675	50.706	5.3646e-13	26.4122	1.37898e-07	26.5297	1.29759e-07
cg23097296	51.0984	4.39251e-13	27.142	9.45217e-08	27.5966	7.47199e-08
cg23235497	76.2123	1.27373e-18	30.3313	1.82103e-08	46.5068	4.565e-12
cg23291900	65.6722	2.66254e-16	28.7815	4.05112e-08	41.0437	7.44331e-11
cg23643526	70.3326	2.50515e-17	31.8357	8.38881e-09	36.842	6.40499e-10
cg24047802	65.0211	3.70507e-16	28.9246	3.76259e-08	36.7827	6.60288e-10
cg24090990	65.1544	3.46276e-16	36.9526	6.0517e-10	28.2085	5.44633e-08
cg24417499	87.2856	4.69642e-21	46.4449	4.71168e-12	40.68	8.96546e-11
cg24486540	74.4849	3.05526e-18	27.5316	7.72743e-08	51.1275	4.32781e-13
cg24498305	84.6373	1.79224e-20	58.987	7.9359e-15	27.2951	8.73256e-08
cg24733934	72.4778	8.4459e-18	36.7794	6.61393e-10	34.8326	1.79654e-09
cg24852446	74.3397	3.2883e-18	48.7003	1.49111e-12	27.6404	7.30484e-08
cg25199254	78.2052	4.64378e-19	41.4517	6.04087e-11	35.6785	1.16362e-09
cg25352592	73.1157	6.11337e-18	45.6171	7.18919e-12	30.0974	2.05444e-08
cg25616777	58.9838	7.94884e-15	31.3888	1.05597e-08	26.8885	1.07769e-07
cg25707805	91.7966	4.80297e-22	61.4601	2.25901e-15	30.4977	1.67133e-08
cg25745642	80.4422	1.49665e-19	33.3287	3.89122e-09	50.3852	6.31728e-13
cg26052357	66.5597	1.69728e-16	38.5439	2.67674e-10	28.3921	4.95356e-08
cg26054764	72.3047	9.22032e-18	35.4296	1.32219e-09	37.0004	5.90538e-10
cg26093148	112.4	1.46008e-26	63.66	7.39288e-16	45.6355	7.12165e-12
cg26112661	81.9981	6.81087e-20	48.2195	1.90541e-12	31.0957	1.22808e-08
cg26255052	65.7127	2.60838e-16	38.719	2.44705e-10	30.4871	1.68045e-08
cg26309074	75.8	1.56949e-18	45.4385	7.8755e-12	32.9301	4.77656e-09
cg26530301	55.1228	5.66154e-14	30.7552	1.4636e-08	27.2268	9.04646e-08
cg26802564	145.713	7.50075e-34	67.7322	9.36402e-17	77.3534	7.14741e-19
cg26878893	66.8263	1.48258e-16	29.74	2.47029e-08	38.1664	3.24809e-10
cg26898039	77.9153	5.37782e-19	51.1133	4.3592e-13	29.0775	3.47708e-08
cg27264462	67.5512	1.02643e-16	39.3174	1.80104e-10	27.2202	9.07766e-08
cg27557134	71.5954	1.32084e-17	32.04	7.55151e-09	37.5949	4.35367e-10
cg00215611	112.921	1.12252e-26	51.7309	3.18268e-13	61.8059	1.8952e-15
cg00280895	60.0667	4.5848e-15	29.4153	2.92073e-08	31.8641	8.26709e-09
cg00314115	105.236	5.42091e-25	54.2597	8.78342e-14	51.9393	2.86209e-13
cg00456326	61.1745	2.61169e-15	32.0122	7.66045e-09	29.5539	2.7192e-08
cg00712943	59.5267	6.03224e-15	27.0821	9.74959e-08	35.453	1.30639e-09
cg00786685	51.1311	4.32002e-13	35.5648	1.23352e-09	30.143	2.00671e-08
cg00947413	89.1174	1.8603e-21	43.48	2.14157e-11	42.5478	3.44879e-11
cg01079860	86.2963	7.74482e-21	31.9695	7.8307e-09	56.5306	2.76647e-14
cg01153287	68.17	7.49943e-17	26.5302	1.29726e-07	45.7857	6.596e-12
cg01314544	89.252	1.73795e-21	54.1445	9.31362e-14	38.6833	2.49231e-10
cg01331772	74.0645	3.78037e-18	29.0878	3.45849e-08	47.4758	2.78441e-12
cg01361021	55.5441	4.56938e-14	29.1017	3.43379e-08	26.6189	1.23904e-07
cg01384319	72.4222	8.68731e-18	34.5948	2.0299e-09	38.6506	2.53438e-10
cg01412762	62.4784	1.34694e-15	29.7743	2.42695e-08	31.8206	8.45463e-09
cg01471264	72.7493	7.36068e-18	36.6208	7.17471e-10	36.2528	8.66539e-10
cg01479187	49.6373	9.24825e-13	38.9668	2.15543e-10	27.1418	9.45321e-08
cg01643580	91.3957	5.88145e-22	37.4549	4.67762e-10	58.9362	8.1434e-15
cg02938320	57.9224	1.36329e-14	28.8277	3.95566e-08	33.3479	3.85306e-09
cg02964555	80.742	1.28596e-19	53.7142	1.15939e-13	27.0416	9.95637e-08
cg03018058	65.0207	3.70584e-16	31.6956	9.0166e-09	31.4596	1.01817e-08
cg03084983	55.8627	3.88572e-14	26.6798	1.20056e-07	32.369	6.37535e-09
cg03465652	70.3459	2.48827e-17	40.8902	8.05133e-11	32.5072	5.93753e-09
cg03602360	66.7185	1.56591e-16	34.2913	2.37248e-09	35.0164	1.63468e-09
cg03813688	82.3293	5.76012e-20	54.2388	8.87751e-14	28.7494	4.11874e-08
cg04239558	73.7163	4.50957e-18	28.7874	4.03869e-08	46.9537	3.63416e-12
cg04407305	86.026	8.87942e-21	50.4905	5.98719e-13	35.3935	1.34696e-09
cg04548156	79.9593	1.91097e-19	46.6692	4.20189e-12	33.0008	4.60616e-09
cg04843067	106.239	3.26845e-25	48.9158	1.33592e-12	57.7312	1.50251e-14
cg05365735	64.6969	4.36763e-16	31.5234	9.85281e-09	39.3806	1.74375e-10
cg05403241	62.632	1.24585e-15	29.5906	2.66811e-08	35.973	1.00034e-09
cg05723825	63.1625	9.51711e-16	27.1436	9.44455e-08	36.406	8.01047e-10
cg05739167	77.2185	7.65276e-19	43.1855	2.48947e-11	33.6085	3.36986e-09
cg05782445	101.457	3.65215e-24	48.4722	1.67501e-12	54.1887	9.10645e-14
cg06468108	79.3119	2.65202e-19	55.0205	5.96404e-14	26.7168	1.17781e-07
cg06624036	98.1722	1.91769e-23	33.9478	2.83054e-09	69.4813	3.85713e-17
cg06753901	63.8455	6.72832e-16	29.9508	2.21578e-08	35.6344	1.19025e-09
cg07058971	73.3404	5.45549e-18	43.7316	1.88317e-11	31.6117	9.41451e-09
cg07297242	66.4183	1.82349e-16	32.3309	6.50151e-09	34.0762	2.64977e-09
cg07358444	69.9061	3.10978e-17	37.2708	5.14052e-10	35.9587	1.00773e-09
cg07460010	72.5281	8.23333e-18	44.7966	1.093e-11	27.2869	8.76967e-08
cg07537370	67.082	1.30221e-16	38.5378	2.68524e-10	29.9	2.27454e-08
cg07565472	122.422	9.33003e-29	36.6681	7.00269e-10	92.8177	2.86706e-22
cg07872868	70.6997	2.07978e-17	33.2276	4.09899e-09	37.2295	5.25062e-10
cg08717880	64.5802	4.63419e-16	31.7015	8.98932e-09	31.9297	7.99267e-09
cg08856033	71.9323	1.11354e-17	28.4059	4.91831e-08	44.8985	1.03757e-11
cg10304824	96.4263	4.63144e-23	51.5549	3.48116e-13	43.9246	1.70639e-11
cg10500391	61.5422	2.16674e-15	30.77	1.45244e-08	32.6202	5.60212e-09
cg10593047	61.0958	2.71823e-15	39.1757	1.93663e-10	30.3203	1.83137e-08
cg11104474	57.4606	1.72405e-14	26.7049	1.18509e-07	31.239	1.14066e-08
cg11651936	62.437	1.37555e-15	29.4007	2.94284e-08	32.8838	4.89164e-09
cg12298688	80.4352	1.50201e-19	46.8096	3.91155e-12	35.7117	1.14392e-09
cg12368169	66.1576	2.08136e-16	35.5808	1.22342e-09	31.5265	9.83697e-09
cg12571928	104.567	7.59911e-25	38.1333	3.30362e-10	69.6905	3.46893e-17
cg12681727	78.6341	3.73739e-19	34.9092	1.72722e-09	43.8846	1.74164e-11
cg13277493	70.9875	1.79746e-17	29.1542	3.34208e-08	43.8214	1.79878e-11
cg13602816	84.1433	2.30095e-20	46.9426	3.65477e-12	36.4847	7.69354e-10
cg13903421	73.766	4.39735e-18	27.2485	8.94556e-08	50.0825	7.37084e-13
cg13911052	65.77	2.53374e-16	34.4205	2.22012e-09	33.1776	4.20578e-09
cg14410476	75.237	2.08736e-18	28.2946	5.20923e-08	54.1188	9.43637e-14
cg14828182	67.3347	1.14558e-16	45.0837	9.43975e-12	27.2046	9.15115e-08
cg16163981	67.096	1.29305e-16	35.9784	9.97575e-10	31.0657	1.24721e-08
cg16845265	60.4861	3.70492e-15	31.8404	8.36859e-09	30.1613	1.98783e-08
cg16943697	71.4249	1.44006e-17	37.1018	5.60609e-10	37.8878	3.74671e-10
cg17021907	128.8	3.75122e-30	53.8281	1.09408e-13	76.4101	1.15236e-18
cg17146526	115.563	2.96298e-27	54.8489	6.50819e-14	55.6709	4.28385e-14
cg17512187	72.5843	8.00255e-18	46.3001	5.07285e-12	29.6311	2.61293e-08
cg17679621	60.8383	3.09803e-15	31.1351	1.20342e-08	30.4913	1.6768e-08
cg19223521	89.3194	1.67972e-21	53.0527	1.62357e-13	31.6216	9.36664e-09
cg19712652	75.8013	1.56843e-18	27.9762	6.14088e-08	50.0447	7.51423e-13
cg19743545	67.6062	9.98193e-17	35.804	1.09102e-09	34.7602	1.86458e-09
cg19852827	88.2287	2.91535e-21	59.8633	5.08401e-15	32.4966	5.97016e-09
cg20062057	85.4526	1.18662e-20	45.5021	7.62358e-12	38.939	2.18626e-10
cg20128773	65.841	2.44405e-16	38.9154	2.21291e-10	27.8578	6.52829e-08
cg20219891	62.5715	1.28473e-15	27.6908	7.11673e-08	36.1336	9.21222e-10
cg20292112	57.4455	1.7374e-14	27.8868	6.43114e-08	30.2045	1.94408e-08
cg20510474	71.436	1.43197e-17	29.0723	3.48641e-08	45.4028	8.02019e-12
cg20536469	72.9111	6.78114e-18	42.8457	2.96159e-11	29.8969	2.27819e-08
cg21648391	58.7099	9.13612e-15	27.1903	9.21927e-08	33.2059	4.14488e-09
cg21758126	74.4171	3.16194e-18	39.3359	1.78413e-10	31.4834	1.00575e-08
cg21989299	76.4869	1.10842e-18	46.4755	4.63853e-12	33.4165	3.71946e-09
cg22663372	90.6235	8.68914e-22	30.9689	1.31099e-08	68.2808	7.08967e-17
cg23452259	93.6491	1.88364e-22	45.4599	7.7899e-12	49.8583	8.26313e-13
cg23460578	71.2208	1.59701e-17	26.4156	1.37658e-07	45.6177	7.18691e-12
cg24209528	124.041	4.12664e-29	54.1336	9.36555e-14	75.3444	1.97683e-18
cg24330386	93.3285	2.21489e-22	43.7145	1.8997e-11	51.2371	4.09287e-13
cg24345747	57.5989	1.60704e-14	27.4014	8.26577e-08	28.5836	4.48707e-08
cg24893551	83.3935	3.36216e-20	41.4238	6.12769e-11	45.4533	7.81614e-12
cg25034205	84.2791	2.14821e-20	59.5576	5.93834e-15	26.7211	1.17523e-07
cg25571880	73.3191	5.51465e-18	34.234	2.4434e-09	41.0077	7.58162e-11
cg26337868	70.7561	2.02118e-17	35.0686	1.59145e-09	34.5255	2.10352e-09
cg26347089	59.1332	7.36744e-15	29.1556	3.33956e-08	30.2304	1.91829e-08
cg26494610	58.4034	1.06761e-14	30.7109	1.49738e-08	26.5197	1.30434e-07
cg27305303	74.2464	3.44754e-18	35.0194	1.63218e-09	41.4283	6.11357e-11
cg27382389	65.7128	2.60823e-16	32.8027	5.10021e-09	37.0169	5.85553e-10
cg27638196	63.8468	6.72395e-16	32.4075	6.25002e-09	33.9296	2.85717e-09
cg00347798	60.7599	3.22395e-15	30.4504	1.71257e-08	31.9548	7.88992e-09
cg00371702	72.1026	1.02146e-17	34.5712	2.05474e-09	40.3163	1.07998e-10
cg00581320	65.432	3.00778e-16	31.7364	8.82895e-09	34.9149	1.72217e-09
cg01333080	56.1158	3.4163e-14	29.7577	2.44784e-08	28.373	5.0026e-08
cg01980311	64.4037	5.0685e-16	31.1597	1.18823e-08	36.5759	7.34176e-10
cg02131639	78.851	3.34871e-19	39.3421	1.77846e-10	41.5702	5.68571e-11
cg02703908	110.559	3.69643e-26	44.1393	1.52911e-11	68.2238	7.29771e-17
cg03168896	77.2908	7.37776e-19	29.4079	2.93189e-08	49.3696	1.06004e-12
cg03658578	99.9278	7.90261e-24	47.7223	2.45543e-12	53.4967	1.29515e-13
cg03855994	87.4251	4.37659e-21	56.0596	3.51527e-14	31.6374	9.29071e-09
cg04411342	81.9783	6.87952e-20	31.8146	8.48082e-09	51.4942	3.59039e-13
cg04812189	60.5983	3.49964e-15	30.7775	1.44687e-08	29.4868	2.81491e-08
cg04949153	69.5803	3.66837e-17	36.2354	8.7431e-10	34.4863	2.1463e-09
cg06851971	57.366	1.80902e-14	26.5249	1.30083e-07	33.9127	2.88206e-09
cg07633618	63.2153	9.26535e-16	31.8091	8.50488e-09	31.0905	1.23137e-08
cg08292024	68.2074	7.35872e-17	26.7132	1.17999e-07	45.3431	8.26857e-12
cg08649360	81.3538	9.43601e-20	41.7149	5.28001e-11	41.9471	4.68884e-11
cg08972081	61.4343	2.28878e-15	32.8524	4.97146e-09	29.6788	2.54953e-08
cg10133500	64.373	5.14798e-16	28.6452	4.34635e-08	35.5827	1.22227e-09
cg10453019	56.6776	2.56731e-14	27.5973	7.46944e-08	29.1444	3.35897e-08
cg10516516	59.6107	5.78035e-15	31.222	1.15072e-08	29.0857	3.4624e-08
cg12409982	63.9481	6.38715e-16	31.6923	9.03189e-09	32.7027	5.36937e-09
cg12835313	68.3263	6.9282e-17	37.0786	5.67312e-10	31.8769	8.21293e-09
cg14741143	65.0281	3.69181e-16	28.0074	6.04261e-08	38.8597	2.27692e-10
cg15056966	67.8789	8.69274e-17	30.4608	1.70344e-08	38.1795	3.22628e-10
cg15335139	50.7894	5.14131e-13	28.8662	3.87777e-08	26.7154	1.17869e-07
cg15486454	94.6222	1.1521e-22	58.3246	1.11123e-14	35.6816	1.16174e-09
cg15952060	72.0767	1.03494e-17	32.7236	5.31201e-09	38.2194	3.161e-10
cg17319601	54.6143	7.3334e-14	28.879	3.85211e-08	27.2422	8.97489e-08
cg18025886	80.0287	1.84502e-19	37.7111	4.10181e-10	41.1442	7.07019e-11
cg18171645	67.8314	8.90457e-17	33.9712	2.79677e-09	37.1641	5.42974e-10
cg18538340	55.3651	5.00478e-14	26.5901	1.25766e-07	32.5657	5.76139e-09
cg18605031	79.7543	2.11997e-19	28.5556	4.55224e-08	52.124	2.60523e-13
cg18847227	93.4311	2.10295e-22	42.9761	2.77068e-11	51.1607	4.25529e-13
cg19740375	60.4637	3.74743e-15	32.1783	7.0325e-09	28.104	5.74837e-08
cg20232291	63.9651	6.33225e-16	33.0254	4.54815e-09	29.4943	2.80407e-08
cg20988073	87.4842	4.24784e-21	53.8705	1.07075e-13	35.328	1.39302e-09
cg21120436	74.5809	2.91017e-18	35.3773	1.3582e-09	37.1844	5.37339e-10
cg22189386	165.634	3.32558e-38	63.9776	6.29225e-16	102.589	2.06248e-24
cg22233906	94.2373	1.39936e-22	35.4305	1.32157e-09	59.4523	6.26464e-15
cg22490084	87.1879	4.93421e-21	32.4317	6.17275e-09	55.3914	4.93849e-14
cg23058124	84.4844	1.93629e-20	32.6541	5.5053e-09	55.7785	4.05577e-14
cg23349968	101.287	3.97899e-24	54.7381	6.88567e-14	41.62	5.54256e-11
cg23715029	61.1986	2.57997e-15	29.8906	2.28565e-08	30.0128	2.14606e-08
cg24148085	59.5317	6.01694e-15	26.5721	1.26939e-07	36.2178	8.82273e-10
cg24154246	62.2304	1.52764e-15	31.9323	7.98182e-09	26.8543	1.0969e-07
cg24673605	89.6974	1.3876e-21	36.0717	9.50942e-10	54.0343	9.85103e-14
cg24938727	86.3839	7.40923e-21	33.8992	2.90215e-09	56.6286	2.63208e-14
cg25509697	69.9851	2.98768e-17	33.1205	4.33108e-09	39.4822	1.65532e-10
cg25853622	64.5578	4.68704e-16	49.3785	1.05525e-12	35.1405	1.53373e-09
cg25935697	65.9967	2.25834e-16	31.6484	9.23846e-09	37.273	5.13484e-10
cg27084781	107.378	1.83896e-25	59.938	4.8946e-15	49.5491	9.67355e-13
cg27257822	60.1385	4.42064e-15	30.9134	1.34901e-08	30.0603	2.09407e-08
cg01105427	94.2361	1.40023e-22	58.3792	1.08081e-14	36.5162	7.57011e-10
cg01136850	89.1324	1.84628e-21	50.9542	4.72727e-13	32.6151	5.617e-09
cg01214155	62.8323	1.1254e-15	31.5758	9.5902e-09	32.1002	7.32107e-09
cg01539483	56.2134	3.25091e-14	26.3879	1.39642e-07	29.9458	2.22151e-08
cg02272859	77.1552	7.90185e-19	34.431	2.20812e-09	47.384	2.91778e-12
cg03271761	62.7168	1.19336e-15	28.1231	5.69202e-08	33.8386	2.99402e-09
cg03315557	63.5405	7.85517e-16	37.4611	4.66271e-10	26.6532	1.21724e-07
cg03785955	123.694	4.91489e-29	55.8139	3.98336e-14	62.6162	1.2559e-15
cg03997663	54.0352	9.84639e-14	30.6721	1.52762e-08	27.8893	6.42295e-08
cg04391972	84.6932	1.74221e-20	35.2419	1.45596e-09	53.251	1.46769e-13
cg04835811	73.3532	5.42029e-18	38.5922	2.61138e-10	34.0112	2.73975e-09
cg05089225	85.3315	1.26155e-20	33.6667	3.27056e-09	53.1744	1.52605e-13
cg05254651	114.605	4.80294e-27	61.08	2.74006e-15	49.3877	1.05029e-12
cg05474265	57.2867	1.8835e-14	28.9055	3.7999e-08	27.6927	7.10996e-08
cg05618426	74.5595	2.9419e-18	34.0772	2.64839e-09	46.0234	5.84242e-12
cg05639690	84.9977	1.49358e-20	34.0633	2.6674e-09	57.2097	1.95868e-14
cg06453088	68.352	6.83842e-17	32.3225	6.52948e-09	37.4936	4.58569e-10
cg06610376	81.5307	8.62793e-20	36.7059	6.86827e-10	46.4388	4.72625e-12
cg06660395	53.8663	1.07303e-13	27.3971	8.28399e-08	29.4072	2.93296e-08
cg06864127	56.72	2.51246e-14	35.8662	1.05673e-09	28.3496	5.06337e-08
cg08554860	57.0794	2.09288e-14	30.1956	1.95302e-08	28.3534	5.05342e-08
cg09468051	53.8105	1.10393e-13	26.9736	1.03129e-07	29.0151	3.59085e-08
cg09846177	67.9249	8.49198e-17	29.2065	3.2531e-08	38.59	2.61433e-10
cg09854515	60.2051	4.27354e-15	32.8868	4.88419e-09	28.2064	5.45227e-08
cg11104736	67.4706	1.06924e-16	34.4926	2.13934e-09	32.3239	6.52481e-09
cg12235062	73.3772	5.3549e-18	31.7555	8.7428e-09	43.0805	2.62672e-11
cg12622958	61.6432	2.05845e-15	38.6953	2.47702e-10	32.2663	6.72126e-09
cg13123927	57.871	1.39942e-14	31.6113	9.41658e-09	26.3532	1.42177e-07
cg13927832	70.0353	2.91262e-17	41.8138	5.01964e-11	27.0394	9.96762e-08
cg14592399	66.0359	2.21396e-16	38.0041	3.52975e-10	28.5149	4.64903e-08
cg17394237	120.649	2.28101e-28	39.3706	1.75269e-10	90.9413	7.39982e-22
cg18049228	79.0229	3.06978e-19	31.4128	1.04301e-08	54.7234	6.93737e-14
cg19737970	81.8595	7.30563e-20	34.7845	1.8415e-09	50.3193	6.53292e-13
cg20171396	58.0733	1.26268e-14	29.3959	2.95011e-08	31.3807	1.0604e-08
cg20367712	70.126	2.78173e-17	40.4908	9.87729e-11	33.096	4.38606e-09
cg21911019	98.7723	1.41632e-23	58.1967	1.18588e-14	42.4563	3.61397e-11
cg22496683	70.962	1.82082e-17	35.6632	1.17274e-09	34.9551	1.68695e-09
cg22602105	76.8522	9.21233e-19	47.866	2.28184e-12	30.7517	1.46624e-08
cg23337866	68.751	5.58572e-17	29.3496	3.02148e-08	41.5126	5.85579e-11
cg25654705	93.3092	2.23649e-22	44.3973	1.34028e-11	47.4016	2.89171e-12
cg26805882	85.636	1.08149e-20	49.1866	1.16367e-12	36.6911	6.92064e-10
cg27526346	59.0732	7.59584e-15	26.7137	1.17971e-07	31.8083	8.50802e-09
cg27652893	96.7882	3.85766e-23	51.4168	3.73482e-13	48.5352	1.62205e-12
cg00637688	83.4739	3.22822e-20	33.0408	4.5122e-09	51.0233	4.56381e-13
cg01069159	61.5335	2.17633e-15	37.1302	5.52499e-10	31.1944	1.1672e-08
cg01114163	61.113	2.69453e-15	33.4436	3.668e-09	27.8726	6.47852e-08
cg01549315	74.9584	2.40374e-18	47.1668	3.25979e-12	31.3405	1.0826e-08
cg01882933	83.3335	3.46575e-20	52.9018	1.75324e-13	31.5272	9.83342e-09
cg01953482	85.1053	1.41443e-20	37.313	5.03067e-10	52.6787	1.96416e-13
cg02031359	57.1557	2.01317e-14	26.9192	1.06072e-07	33.5532	3.46712e-09
cg02618061	51.7559	3.14233e-13	26.5755	1.2672e-07	28.2095	5.44358e-08
cg03060468	77.9452	5.29687e-19	37.6049	4.33127e-10	45.8554	6.36556e-12
cg03819227	67.1648	1.24868e-16	41.1562	7.02675e-11	27.8397	6.58969e-08
cg04284530	59.2339	6.99997e-15	26.5585	1.2784e-07	30.8313	1.40727e-08
cg05465935	74.3553	3.2625e-18	28.6684	4.29469e-08	51.2503	4.06546e-13
cg06822995	105.703	4.28305e-25	48.572	1.59187e-12	60.533	3.61769e-15
cg06836380	102.879	1.78134e-24	45.48	7.71019e-12	57.5682	1.63234e-14
cg06993512	76.9398	8.81244e-19	36.5902	7.28831e-10	37.6398	4.25447e-10
cg07179872	69.9009	3.11793e-17	42.3861	3.74603e-11	26.6935	1.1921e-07
cg07499553	77.4658	6.75218e-19	55.4817	4.71673e-14	26.5446	1.28761e-07
cg07730329	59.5876	5.84858e-15	32.0863	7.37378e-09	30.0055	2.15412e-08
cg07837187	119.169	4.80937e-28	50.8958	4.87019e-13	70.8556	1.92177e-17
cg08333616	94.9926	9.55472e-23	62.6105	1.25951e-15	32.4207	6.20793e-09
cg08663909	56.9677	2.21519e-14	30.2473	1.90164e-08	27.9333	6.27844e-08
cg08713711	66.1589	2.08003e-16	26.9329	1.05319e-07	39.1101	2.00279e-10
cg08894020	67.7001	9.51746e-17	30.9401	1.33057e-08	35.3669	1.36544e-09
cg09075844	77.8826	5.46756e-19	38.2627	3.09173e-10	42.037	4.47817e-11
cg09672025	138.79	2.44832e-32	90.9036	7.54213e-22	44.1089	1.55303e-11
cg09838217	71.2659	1.56093e-17	37.1787	5.38915e-10	31.3796	1.06099e-08
cg10043954	57.3975	1.78034e-14	27.9851	6.11265e-08	31.1173	1.21449e-08
cg10257870	89.8043	1.31463e-21	46.4004	4.81978e-12	46.2319	5.25273e-12
cg10442113	68.4357	6.55427e-17	39.6212	1.54159e-10	32.637	5.55391e-09
cg10931792	85.1941	1.35232e-20	51.657	3.30476e-13	32.9372	4.75912e-09
cg10948790	60.8798	3.03346e-15	26.8018	1.12712e-07	32.2268	6.85927e-09
cg11518839	84.7334	1.70714e-20	29.2889	3.11757e-08	57.5993	1.60667e-14
cg12352302	96.8909	3.66265e-23	41.5829	5.64892e-11	57.9996	1.31085e-14
cg12518844	70.5519	2.24158e-17	34.0069	2.74582e-09	37.6234	4.29048e-10
cg12855547	87.8263	3.57308e-21	48.2995	1.82919e-12	40.3835	1.04348e-10
cg13295463	73.2395	5.7416e-18	40.5608	9.52949e-11	31.9369	7.96324e-09
cg13598256	76.9442	8.79265e-19	45.3902	8.07218e-12	30.505	1.66504e-08
cg13718539	72.8518	6.98809e-18	27.0821	9.74954e-08	50.6254	5.58938e-13
cg14494204	84.3224	2.10163e-20	41.6867	5.3569e-11	44.81	1.08554e-11
cg14583583	94.2979	1.35717e-22	51.4689	3.63706e-13	39.0495	2.06602e-10
cg14592099	64.4972	4.83337e-16	34.6219	2.00187e-09	26.5242	1.30126e-07
cg14640670	52.7215	1.92184e-13	28.8869	3.83656e-08	27.583	7.5246e-08
cg15544071	97.5947	2.56712e-23	31.3298	1.08855e-08	75.8081	1.56309e-18
cg15574301	90.3014	1.02256e-21	58.818	8.6477e-15	33.3783	3.79338e-09
cg15869649	59.2937	6.79067e-15	32.9158	4.81192e-09	27.0473	9.92671e-08
cg15923943	134.315	2.33044e-31	100.112	7.19994e-24	36.4221	7.94465e-10
cg16245345	64.8564	4.02808e-16	37.3517	4.93177e-10	33.7079	3.20196e-09
cg16258223	92.7527	2.9628e-22	36.0961	9.3912e-10	58.5764	9.77743e-15
cg16505764	78.5156	3.96845e-19	47.8531	2.29689e-12	30.4246	1.73549e-08
cg17330048	74.1088	3.69646e-18	41.2911	6.55814e-11	30.6965	1.50855e-08
cg17598923	95.2931	8.20923e-23	57.5335	1.6614e-14	34.7935	1.83293e-09
cg17650747	90.4635	9.42094e-22	27.3714	8.39483e-08	67.3827	1.11803e-16
cg17652792	64.7543	4.2422e-16	31.2506	1.13386e-08	34.5004	2.13087e-09
cg17982116	93.179	2.38865e-22	31.9802	7.78762e-09	72.9272	6.72596e-18
cg18397975	59.0158	7.82048e-15	34.2572	2.41439e-09	29.1019	3.4335e-08
cg18428283	55.2263	5.37118e-14	28.3139	5.15768e-08	29.5583	2.71294e-08
cg18489195	62.2437	1.51743e-15	32.9509	4.72579e-09	30.6893	1.51417e-08
cg18606375	74.096	3.72046e-18	29.2132	3.24173e-08	49.7418	8.76847e-13
cg19106489	62.5702	1.28559e-15	26.4672	1.34027e-07	35.5453	1.24597e-09
cg19727817	72.7984	7.17964e-18	34.1732	2.52091e-09	38.3124	3.01399e-10
cg19910648	72.9178	6.75804e-18	40.0638	1.22901e-10	31.9398	7.95112e-09
cg20938085	70.5087	2.29119e-17	44.8701	1.05272e-11	27.4476	8.07039e-08
cg21145980	81.8626	7.29421e-20	41.8668	4.88545e-11	40.5104	9.77865e-11
cg21166092	58.6065	9.62894e-15	30.0114	2.14755e-08	33.9977	2.75889e-09
cg21478490	76.7739	9.58494e-19	38.7922	2.357e-10	39.7461	1.44606e-10
cg21530267	81.2345	1.00233e-19	47.0454	3.468e-12	30.2251	1.92351e-08
cg21580846	74.1115	3.6913e-18	30.2935	1.85687e-08	41.8008	5.05313e-11
cg22807681	62.2201	1.53567e-15	33.3144	3.92007e-09	29.609	2.643e-08
cg23061578	88.1092	3.09694e-21	43.9041	1.72437e-11	43.864	1.76006e-11
cg23222488	54.0051	9.99843e-14	27.2275	9.04354e-08	28.2249	5.40025e-08
cg23968552	54.0288	9.87877e-14	28.5792	4.49722e-08	27.8198	6.65778e-08
cg24523000	84.3384	2.08466e-20	44.5142	1.26262e-11	40.4747	9.95889e-11
cg24600724	57.4552	1.72883e-14	28.977	3.6621e-08	29.6709	2.55982e-08
cg24776326	52.9637	1.69883e-13	27.539	7.69803e-08	28.8322	3.94633e-08
cg25215292	56.6243	2.63779e-14	28.1691	5.55822e-08	29.359	3.00689e-08
cg25352328	76.7311	9.79474e-19	41.0044	7.59446e-11	34.3924	2.25244e-09
cg26178732	54.9527	6.17331e-14	27.5007	7.85185e-08	26.6506	1.21886e-07
cg26224060	72.366	8.9385e-18	29.6679	2.56384e-08	49.6235	9.31332e-13
cg26273129	95.1813	8.68634e-23	62.4397	1.37368e-15	36.0724	9.50624e-10
cg26331096	80.1087	1.77183e-19	39.7526	1.4413e-10	40.5	9.83065e-11
cg26393379	79.5682	2.32926e-19	33.9023	2.89754e-09	50.6951	5.39437e-13
cg27553119	61.7277	1.97193e-15	28.0367	5.95197e-08	38.674	2.50413e-10
cg00155619	63.9136	6.49995e-16	28.9166	3.77819e-08	44.3269	1.38937e-11
cg00326464	77.6741	6.07616e-19	38.083	3.38985e-10	39.7483	1.44445e-10
cg00664730	77.538	6.50979e-19	52.4306	2.22862e-13	27.9141	6.34114e-08
cg00848392	65.3343	3.16063e-16	32.8262	5.03879e-09	37.4462	4.69837e-10
cg01033871	64.282	5.39136e-16	33.3299	3.88887e-09	30.4804	1.6863e-08
cg01050920	80.6079	1.37628e-19	38.1983	3.19538e-10	43.4572	2.1667e-11
cg01302668	58.1104	1.23905e-14	30.5787	1.60297e-08	29.1241	3.3943e-08
cg01417849	68.4565	6.48545e-17	35.5648	1.23355e-09	29.0774	3.47716e-08
cg01733133	62.7699	1.16159e-15	29.793	2.40357e-08	29.8007	2.39404e-08
cg01912955	54.4013	8.17282e-14	27.0748	9.78683e-08	29.9038	2.27015e-08
cg02153490	126.902	9.75711e-30	62.4889	1.33978e-15	60.6709	3.37295e-15
cg02377690	70.1437	2.75686e-17	37.338	4.96663e-10	37.2165	5.28568e-10
cg03350138	68.399	6.67727e-17	37.9399	3.64782e-10	30.6325	1.55911e-08
cg03707974	77.9235	5.35539e-19	39.1546	1.95767e-10	38.8794	2.25408e-10
cg03754044	88.1168	3.085e-21	50.1573	7.09515e-13	37.2952	5.07659e-10
cg04066190	97.2459	3.0616e-23	62.2215	1.53458e-15	37.5611	4.42975e-10
cg04272694	84.2707	2.15732e-20	30.506	1.66414e-08	63.6187	7.54955e-16
cg04679849	65.7223	2.5957e-16	34.4626	2.17266e-09	31.3915	1.0545e-08
cg04972856	66.9099	1.42103e-16	26.8766	1.08435e-07	39.8052	1.40298e-10
cg05395947	68.524	6.26722e-17	41.2826	6.58686e-11	29.4988	2.79753e-08
cg05406923	99.5839	9.4012e-24	49.1794	1.16798e-12	53.8744	1.06864e-13
cg05759090	67.8303	8.9094e-17	41.1281	7.12876e-11	27.3896	8.31619e-08
cg05792494	73.9327	4.04134e-18	33.0671	4.45153e-09	45.0526	9.59084e-12
cg05826295	53.6779	1.18101e-13	27.215	9.10206e-08	27.3968	8.28529e-08
cg06028875	56.2514	3.18862e-14	31.038	1.26513e-08	27.3075	8.67677e-08
cg06073695	47.8769	2.26918e-12	32.2101	6.91849e-09	26.8659	1.09038e-07
cg06388363	79.7525	2.12184e-19	40.8834	8.07947e-11	39.4781	1.65883e-10
cg06519422	59.8111	5.22067e-15	27.7558	6.88162e-08	34.9085	1.72782e-09
cg06581201	57.3502	1.82364e-14	28.5516	4.56167e-08	27.0489	9.91843e-08
cg07183637	108.445	1.07347e-25	32.243	6.80227e-09	80.4665	1.47839e-19
cg07637741	78.5295	3.94053e-19	44.5479	1.24103e-11	38.2563	3.1018e-10
cg07734926	65.3436	3.14573e-16	39.9091	1.33029e-10	29.8304	2.35775e-08
cg08515442	68.384	6.72835e-17	35.3697	1.36346e-09	33.9913	2.76799e-09
cg09083736	67.8405	8.86348e-17	32.7913	5.13012e-09	36.5269	7.52863e-10
cg10525394	60.5997	3.49732e-15	32.3326	6.49565e-09	30.9232	1.34225e-08
cg10815152	57.9489	1.34509e-14	27.1543	9.39258e-08	31.6807	9.08601e-09
cg11201894	121.503	1.48249e-28	67.1738	1.24301e-16	55.8436	3.92354e-14
cg11611097	47.2199	3.17271e-12	26.3392	1.43206e-07	27.4842	7.91917e-08
cg12308216	77.1306	8.00094e-19	39.4781	1.65878e-10	38.2462	3.11799e-10
cg13490368	59.17	7.23119e-15	27.6633	7.21864e-08	35.8898	1.044e-09
cg13906701	70.4292	2.38547e-17	31.0391	1.26444e-08	40.8402	8.25977e-11
cg14036627	65.1724	3.43115e-16	31.1761	1.17827e-08	29.6894	2.53556e-08
cg14468284	84.1134	2.33596e-20	39.682	1.49437e-10	46.4725	4.64556e-12
cg14726583	55.0954	5.741e-14	26.7813	1.13915e-07	29.7814	2.41806e-08
cg15725440	83.094	3.91211e-20	38.8929	2.23849e-10	42.8685	2.92725e-11
cg15924693	93.2765	2.2738e-22	55.3357	5.08027e-14	45.137	9.18621e-12
cg16459276	56.1752	3.31457e-14	28.0589	5.88391e-08	28.0386	5.9459e-08
cg16590582	54.7142	6.9697e-14	27.6128	7.40975e-08	27.4838	7.92061e-08
cg17091577	74.1589	3.60376e-18	44.4036	1.33598e-11	29.5418	2.73614e-08
cg17391620	52.0463	2.71043e-13	26.6901	1.1942e-07	30.1825	1.9662e-08
cg17527819	78.7988	3.43837e-19	38.322	2.99908e-10	43.6891	1.92453e-11
cg17718036	64.9881	3.76754e-16	30.9537	1.32131e-08	37.1708	5.41103e-10
cg18426860	79.0845	2.9755e-19	39.5274	1.61748e-10	41.127	7.13264e-11
cg20421446	63.2331	9.18169e-16	30.1847	1.964e-08	31.7023	8.9854e-09
cg21558341	137.823	3.98451e-32	64.0295	6.12863e-16	78.6819	3.64802e-19
cg22489957	99.001	1.26187e-23	57.3949	1.78261e-14	42.3933	3.73227e-11
cg22547540	61.4545	2.26549e-15	30.4956	1.67315e-08	33.3269	3.89485e-09
cg22550299	83.8235	2.70492e-20	29.4106	2.92781e-08	55.8407	3.9293e-14
cg23183069	125.609	1.87243e-29	42.8238	2.9949e-11	89.285	1.70921e-21
cg24148304	61.3163	2.43016e-15	29.4796	2.82536e-08	33.7459	3.14001e-09
cg24192505	67.6452	9.78654e-17	45.8048	6.53212e-12	27.3836	8.34215e-08
cg24358785	89.4106	1.6041e-21	32.1196	7.24839e-09	63.7082	7.2141e-16
cg24480453	93.4655	2.06676e-22	42.7315	3.13967e-11	53.6414	1.20319e-13
cg25526039	78.4888	4.02275e-19	34.5787	2.04678e-09	42.0745	4.39301e-11
cg25953417	55.6951	4.23139e-14	30.8683	1.38075e-08	29.4653	2.84628e-08
cg26264769	78.0554	5.00947e-19	32.7073	5.35671e-09	47.2264	3.16215e-12
cg26298967	57.264	1.90535e-14	29.8472	2.33736e-08	26.4712	1.33748e-07
cg27247736	58.1019	1.24444e-14	29.797	2.3987e-08	26.3587	1.4177e-07
cg00231274	86.3858	7.4023e-21	26.3881	1.39628e-07	60.5567	3.57447e-15
cg00772020	108.591	9.97423e-26	49.9705	7.80385e-13	58.5203	1.00601e-14
cg01323381	112.983	1.0881e-26	81.9156	7.10135e-20	31.9765	7.80233e-09
cg01499522	77.7216	5.93184e-19	51.0104	4.59389e-13	28.0402	5.94092e-08
cg01620739	56.923	2.26603e-14	26.4528	1.35028e-07	32.8562	4.96163e-09
cg01869186	103.983	1.02032e-24	46.0102	5.88209e-12	60.6297	3.44432e-15
cg01953390	131.39	1.01703e-30	81.4248	9.10283e-20	49.5539	9.65001e-13
cg02485092	64.4217	5.02237e-16	26.4313	1.36538e-07	35.8792	1.04971e-09
cg02616405	84.9093	1.56186e-20	33.4331	3.68783e-09	54.3968	8.19139e-14
cg02745912	75.4403	1.88311e-18	29.3055	3.09103e-08	46.8309	3.86919e-12
cg02758987	53.6069	1.22451e-13	27.8525	6.54636e-08	28.6414	4.35511e-08
cg03312920	65.4495	2.98117e-16	26.6526	1.21759e-07	42.845	2.96266e-11
cg03487935	63.4901	8.05866e-16	27.7799	6.79651e-08	38.2705	3.07927e-10
cg03512484	54.8843	6.39186e-14	27.6712	7.18929e-08	28.0036	6.05443e-08
cg04442388	108.893	8.56446e-26	60.5169	3.64747e-15	48.3312	1.79986e-12
cg04922154	90.7841	8.01186e-22	26.932	1.05369e-07	71.2712	1.55675e-17
cg05566582	64.8632	4.01421e-16	36.4016	8.02872e-10	29.1043	3.42928e-08
cg06480353	68.4829	6.39918e-17	31.4459	1.02539e-08	45.4288	7.91434e-12
cg06537110	78.263	4.50984e-19	52.1033	2.63278e-13	26.3143	1.45069e-07
cg07113802	71.2534	1.57085e-17	32.8219	5.05015e-09	42.852	2.95216e-11
cg07596529	88.6309	2.37899e-21	32.9753	4.66689e-09	62.792	1.14863e-15
cg07920930	87.7424	3.72803e-21	29.5528	2.72075e-08	66.7009	1.57995e-16
cg07944445	68.3027	7.01144e-17	27.5957	7.47573e-08	43.9959	1.64528e-11
cg09090582	63.2969	8.88898e-16	26.3903	1.39468e-07	37.0457	5.76959e-10
cg09413492	67.4642	1.07272e-16	30.8645	1.38347e-08	35.9428	1.01597e-09
cg10764068	67.0347	1.33382e-16	31.4874	1.00368e-08	35.8903	1.04371e-09
cg11633102	73.2779	5.6312e-18	31.833	8.40081e-09	41.5031	5.88415e-11
cg11706177	50.444	6.13061e-13	27.2163	9.09574e-08	28.8079	3.99615e-08
cg12190994	86.7747	6.08087e-21	58.3416	1.1017e-14	27.1988	9.17882e-08
cg12315284	62.1137	1.62091e-15	37.5706	4.40827e-10	27.4071	8.24141e-08
cg12580770	56.8812	2.31478e-14	26.3941	1.39196e-07	33.5491	3.47436e-09
cg12649727	110.271	4.27409e-26	46.1177	5.56803e-12	63.8056	6.86602e-16
cg12993791	58.6984	9.1896e-15	26.3386	1.43255e-07	37.0944	5.62734e-10
cg13389958	61.7913	1.90931e-15	29.8212	2.36894e-08	34.9071	1.72911e-09
cg13666696	61.1766	2.60893e-15	34.0687	2.65998e-09	27.7524	6.89395e-08
cg14524704	73.8289	4.25955e-18	29.2799	3.13214e-08	44.6238	1.19387e-11
cg15099666	82.2569	5.97507e-20	49.9621	7.83717e-13	28.8051	4.00206e-08
cg15144631	70.4078	2.41141e-17	31.753	8.75398e-09	37.3061	5.04847e-10
cg15666071	61.3207	2.42483e-15	35.9008	1.03812e-09	33.1439	4.27913e-09
cg15970595	78.6917	3.63007e-19	34.2115	2.47181e-09	43.3121	2.33341e-11
cg16306633	58.7637	8.88977e-15	28.0509	5.90846e-08	27.8945	6.40571e-08
cg16751451	70.0967	2.82336e-17	38.0942	3.37055e-10	32.4563	6.09523e-09
cg17045452	80.3815	1.54334e-19	38.3815	2.90911e-10	39.4784	1.65858e-10
cg18170071	76.7392	9.75479e-19	45.0289	9.70728e-12	32.4162	6.22217e-09
cg18784903	79.7972	2.07436e-19	27.6728	7.18356e-08	63.0574	1.00384e-15
cg19053686	90.1183	1.12167e-21	57.5713	1.62973e-14	33.596	3.39163e-09
cg19363607	112.461	1.41562e-26	62.2863	1.48493e-15	50.4655	6.06403e-13
cg20061890	98.5721	1.56705e-23	30.8068	1.42516e-08	73.4848	5.0706e-18
cg20082779	92.8765	2.78305e-22	29.7202	2.49555e-08	72.8015	7.16835e-18
cg20276677	96.8348	3.76803e-23	51.6808	3.26493e-13	45.4229	7.93834e-12
cg20546279	57.4968	1.69261e-14	26.8968	1.07308e-07	33.6901	3.23149e-09
cg20764780	91.4577	5.70022e-22	27.3628	8.43212e-08	72.8896	6.85557e-18
cg21088488	84.4018	2.01895e-20	51.7475	3.1559e-13	32.5173	5.90682e-09
cg21160363	94.5274	1.20864e-22	27.7942	6.74659e-08	68.197	7.3977e-17
cg21209022	59.4092	6.40354e-15	31.3207	1.09369e-08	33.7153	3.18984e-09
cg22158923	76.7021	9.9398e-19	29.3142	3.07717e-08	48.8031	1.41493e-12
cg22482235	60.2709	4.13296e-15	32.7435	5.2578e-09	27.0039	1.01524e-07
cg24029819	92.0258	4.27765e-22	36.2999	8.4588e-10	55.6531	4.32286e-14
cg24295423	99.374	1.04523e-23	49.931	7.96225e-13	50.2829	6.65506e-13
cg24419391	69.4343	3.95007e-17	38.9589	2.16415e-10	31.797	8.55772e-09
cg24642844	71.2737	1.55473e-17	45.4655	7.76767e-12	28.1438	5.63149e-08
cg24757553	76.0274	1.39875e-18	39.5487	1.59987e-10	44.0576	1.59426e-11
cg25023684	82.5927	5.0414e-20	48.1357	1.98857e-12	34.2658	2.40381e-09
cg25337691	92.1781	3.9608e-22	50.7601	5.21861e-13	41.9108	4.77661e-11
cg25506432	63.6014	7.61604e-16	27.8378	6.59626e-08	36.1429	9.16831e-10
cg25878057	56.0939	3.45463e-14	29.8246	2.3647e-08	26.6605	1.21267e-07
cg26433034	61.6856	2.01453e-15	34.5469	2.08052e-09	27.5668	7.58809e-08
cg26826350	68.5486	6.18958e-17	27.562	7.60711e-08	43.5809	2.03394e-11
cg27186323	69.1045	4.66904e-17	29.3304	3.05153e-08	39.0472	2.06845e-10
cg00114478	127.205	8.37511e-30	65.9713	2.28773e-16	64.5313	4.75061e-16
cg00643296	82.4311	5.47088e-20	37.0752	5.68293e-10	44.9306	1.02074e-11
cg00678361	91.9354	4.4776e-22	58.9689	8.00919e-15	32.0432	7.53898e-09
cg00849052	83.0098	4.0823e-20	30.6572	1.53942e-08	54.611	7.34549e-14
cg00865857	107.704	1.56049e-25	69.4579	3.90314e-17	42.0176	4.52274e-11
cg01273802	73.8376	4.24087e-18	35.7277	1.13456e-09	39.2527	1.86172e-10
cg02086839	78.893	3.2784e-19	49.4102	1.0383e-12	29.4916	2.80795e-08
cg02143988	117.883	9.1964e-28	66.6327	1.63561e-16	49.4039	1.04167e-12
cg02242004	130.509	1.58554e-30	81.0661	1.09147e-19	49.3484	1.07157e-12
cg02630677	97.9443	2.15156e-23	57.3604	1.81422e-14	40.0688	1.22588e-10
cg03218396	73.286	5.6079e-18	33.2988	3.95156e-09	40.4418	1.01279e-10
cg03276479	112.125	1.67723e-26	48.6818	1.50525e-12	61.6724	2.02815e-15
cg03417055	83.2714	3.57632e-20	46.7798	3.97133e-12	41.1478	7.05703e-11
cg04035597	56.5676	2.71496e-14	28.0295	5.97407e-08	27.4356	8.12084e-08
cg04091927	53.6208	1.21589e-13	28.4283	4.86176e-08	26.6345	1.22908e-07
cg04224786	60.0305	4.67001e-15	27.6865	7.13283e-08	32.3355	6.4862e-09
cg05458429	76.9546	8.7465e-19	39.2874	1.82902e-10	37.407	4.79376e-10
cg06166767	71.4605	1.4143e-17	41.2947	6.54623e-11	31.2348	1.14316e-08
cg06578561	79.104	2.94629e-19	36.4536	7.81711e-10	40.765	8.58394e-11
cg07164659	66.4118	1.82956e-16	26.7002	1.18797e-07	41.1508	7.0464e-11
cg07208667	54.4846	7.83345e-14	27.2536	8.92234e-08	32.2834	6.66244e-09
cg07385257	61.0623	2.7648e-15	30.9735	1.30788e-08	30.311	1.84018e-08
cg07583503	80.9192	1.17571e-19	38.44	2.82318e-10	42.7232	3.15304e-11
cg08215831	100.827	5.01931e-24	46.4875	4.61035e-12	53.7911	1.11493e-13
cg08373605	72.4983	8.35899e-18	34.2198	2.46123e-09	38.514	2.7181e-10
cg08625482	62.1767	1.56989e-15	37.6265	4.28353e-10	27.5842	7.5202e-08
cg08626916	81.2645	9.87184e-20	43.0869	2.61805e-11	26.846	1.10163e-07
cg08642111	55.3111	5.14439e-14	26.6573	1.21468e-07	27.0517	9.90423e-08
cg08915632	83.8195	2.71033e-20	28.3798	4.98489e-08	62.494	1.33629e-15
cg09772075	66.5621	1.6952e-16	32.8873	4.88299e-09	34.2564	2.41536e-09
cg10261735	55.5989	4.44358e-14	32.493	5.9811e-09	26.7776	1.14136e-07
cg10635443	76.8387	9.2753e-19	40.6695	9.0139e-11	32.4064	6.25361e-09
cg10755035	100.597	5.63713e-24	32.3702	6.37136e-09	77.3378	7.20421e-19
cg11783602	105.804	4.06995e-25	58.1047	1.24268e-14	49.6862	9.02036e-13
cg11823496	80.3577	1.56208e-19	54.0124	9.96137e-14	26.9096	1.066e-07
cg13157980	61.025	2.81771e-15	37.0598	5.72805e-10	27.9793	6.13098e-08
cg13277380	63.5553	7.79645e-16	31.0668	1.24648e-08	28.801	4.01053e-08
cg15631458	59.669	5.61145e-15	35.2755	1.43103e-09	27.6974	7.0925e-08
cg16895719	69.4869	3.84623e-17	39.2789	1.83694e-10	35.2421	1.4558e-09
cg17546052	99.6486	9.0991e-24	38.2464	3.11757e-10	63.0386	1.01346e-15
cg18159666	94.6143	1.15669e-22	50.9217	4.80615e-13	41.2151	6.81835e-11
cg20845050	85.8979	9.47333e-21	40.3803	1.04521e-10	48.2929	1.83542e-12
cg20862599	69.7421	3.37943e-17	43.0542	2.66225e-11	29.9306	2.23892e-08
cg20916578	64.4799	4.87623e-16	37.5115	4.54385e-10	28.5692	4.52039e-08
cg21015266	71.6062	1.31363e-17	42.7635	3.08866e-11	28.8335	3.94369e-08
cg21139496	76.2792	1.23133e-18	41.4255	6.12252e-11	35.4537	1.30595e-09
cg23177714	88.6181	2.39443e-21	44.6963	1.15048e-11	44.4255	1.3211e-11
cg23460057	74.726	2.70401e-18	34.7517	1.87276e-09	40.018	1.25817e-10
cg23562538	68.6755	5.80381e-17	38.8827	2.25028e-10	29.6481	2.59017e-08
cg23730558	85.3717	1.23616e-20	40.6467	9.11982e-11	46.747	4.03847e-12
cg24063962	76.2847	1.22787e-18	44.613	1.20047e-11	30.8439	1.39823e-08
cg24148447	76.2026	1.28003e-18	43.3429	2.29701e-11	30.2289	1.91974e-08
cg24690731	55.622	4.39168e-14	29.8172	2.37378e-08	26.9571	1.04012e-07
cg24981018	63.8516	6.70755e-16	28.9818	3.65311e-08	39.107	2.00605e-10
cg25666516	81.4138	9.15359e-20	53.2636	1.45827e-13	30.0882	2.06423e-08
cg25923729	91.0627	6.95945e-22	37.2157	5.28784e-10	58.8956	8.31314e-15
cg26005485	60.7118	3.3037e-15	27.0359	9.98559e-08	33.6397	3.3163e-09
cg26577017	126.975	9.40507e-30	82.1786	6.21642e-20	46.3265	5.00511e-12
cg27046641	56.9307	2.25717e-14	27.8236	6.64481e-08	30.0828	2.06995e-08
cg27595512	87.3492	4.54794e-21	36.8174	6.48629e-10	53.471	1.31222e-13
cg00844308	83.8724	2.63876e-20	40.9088	7.97495e-11	44.3254	1.39044e-11
cg01049133	117.681	1.01836e-27	72.4671	8.49202e-18	44.4888	1.27907e-11
cg02838492	66.7668	1.52804e-16	40.2354	1.12564e-10	27.4611	8.01434e-08
cg02849279	65.3587	3.12166e-16	33.5427	3.4859e-09	31.7977	8.55471e-09
cg04265261	60.7926	3.17076e-15	28.8056	4.00096e-08	33.1983	4.16117e-09
cg06671087	105.578	4.5618e-25	79.6323	2.25498e-19	28.7336	4.15247e-08
cg07881032	91.8591	4.65354e-22	52.074	2.67237e-13	35.7458	1.12409e-09
cg08241360	73.3085	5.54441e-18	36.2177	8.82315e-10	38.6199	2.57453e-10
cg08967938	55.4595	4.77015e-14	26.3239	1.44346e-07	28.941	3.7308e-08
cg13016048	79.0958	2.95845e-19	28.6233	4.39584e-08	57.3115	1.85982e-14
cg13040392	64.1754	5.69107e-16	30.2127	1.93585e-08	33.245	4.0625e-09
cg13474848	87.6758	3.85557e-21	39.7327	1.45601e-10	50.7044	5.36889e-13
cg13562069	68.3366	6.89182e-17	29.9367	2.23195e-08	41.1906	6.90437e-11
cg13707224	136.731	6.90239e-32	86.2175	8.05977e-21	47.4057	2.88576e-12
cg13753488	59.5366	6.0019e-15	33.827	3.01179e-09	26.8194	1.11694e-07
cg13794404	64.6495	4.47394e-16	31.4667	1.01443e-08	31.1129	1.21724e-08
cg13922421	83.2419	3.63015e-20	27.1632	9.34909e-08	64.7079	4.3433e-16
cg13946341	68.5073	6.32037e-17	38.0516	3.44494e-10	28.4633	4.77468e-08
cg13998223	76.7247	9.82665e-19	43.2313	2.43178e-11	35.7648	1.11315e-09
cg14014506	58.0071	1.30584e-14	27.4691	7.98131e-08	31.0905	1.23134e-08
cg14037948	116.003	2.37251e-27	54.4822	7.84331e-14	63.3309	8.73717e-16
cg14106167	85.9359	9.29333e-21	51.4665	3.64155e-13	38.3336	2.98129e-10
cg14122373	52.7176	1.92558e-13	27.0023	1.01609e-07	26.9896	1.02274e-07
cg14413584	56.4697	2.85349e-14	29.7275	2.48628e-08	26.3323	1.43721e-07
cg14538085	122.686	8.16757e-29	47.4336	2.84489e-12	80.2954	1.61207e-19
cg14633052	61.6124	2.09092e-15	26.5575	1.27903e-07	36.9862	5.94841e-10
cg15833797	83.3737	3.39603e-20	42.0897	4.35911e-11	41.8312	4.9751e-11
cg16882684	84.5111	1.91035e-20	32.4933	5.9802e-09	55.8496	3.91161e-14
cg17270081	160.876	3.64083e-37	86.2592	7.89142e-21	70.8805	1.89764e-17
cg17930194	87.1351	5.06784e-21	53.4704	1.31257e-13	33.2637	4.0236e-09
cg21172615	93.2955	2.25211e-22	38.5515	2.66639e-10	59.868	5.07188e-15
cg22402007	76.7305	9.7978e-19	44.4262	1.32063e-11	34.5109	2.11933e-09
cg23152772	93.8839	1.6729e-22	38.7342	2.42818e-10	56.8147	2.39438e-14
cg25952247	97.0976	3.29958e-23	33.5131	3.53937e-09	72.2902	9.28818e-18
cg00056497	68.1836	7.44796e-17	31.7478	8.77754e-09	38.6788	2.49803e-10
cg00149455	59.6572	5.64541e-15	28.8584	3.89345e-08	31.4105	1.04422e-08
cg00861772	157.426	2.06514e-36	66.1716	2.06667e-16	101.078	4.42192e-24
cg00883565	107.741	1.53158e-25	55.7617	4.09057e-14	52.2479	2.44594e-13
cg00961517	77.8559	5.54184e-19	33.9206	2.87041e-09	45.9984	5.91746e-12
cg01512155	50.8483	4.9893e-13	26.8426	1.10362e-07	26.6473	1.22096e-07
cg01858517	60.2752	4.12391e-15	26.8316	1.10986e-07	37.7659	3.98817e-10
cg02238549	63.3479	8.66191e-16	34.401	2.24242e-09	29.3929	2.95462e-08
cg02255938	65.2275	3.33659e-16	37.9287	3.66893e-10	30.9482	1.32505e-08
cg02651288	88.1136	3.09006e-21	61.8037	1.89732e-15	29.6227	2.62437e-08
cg03051983	67.0914	1.296e-16	38.8907	2.24106e-10	27.3833	8.3432e-08
cg03493300	74.5382	2.97374e-18	32.5683	5.75386e-09	45.1151	9.28916e-12
cg04017512	63.7198	7.17188e-16	29.8954	2.27999e-08	32.8683	4.93094e-09
cg04309849	80.1139	1.76716e-19	32.2242	6.86843e-09	53.671	1.1852e-13
cg04552206	58.4861	1.02365e-14	28.0795	5.82162e-08	33.0716	4.44134e-09
cg04847825	60.6155	3.46936e-15	29.6227	2.62429e-08	30.6084	1.57858e-08
cg04872541	92.2524	3.81493e-22	52.4056	2.25718e-13	39.8866	1.34568e-10
cg05098118	75.2592	2.064e-18	28.7649	4.08584e-08	52.4251	2.23492e-13
cg05493580	65.7928	2.50453e-16	26.6088	1.24556e-07	40.3029	1.08745e-10
cg05563662	84.9834	1.50442e-20	50.0013	7.6821e-13	28.7122	4.19869e-08
cg05598595	73.7759	4.37538e-18	27.9186	6.32634e-08	49.5876	9.48543e-13
cg05665581	80.9136	1.17904e-19	26.8655	1.09058e-07	55.4838	4.71162e-14
cg05673937	59.4935	6.13489e-15	27.3847	8.33709e-08	34.3463	2.3064e-09
cg06010324	70.081	2.84587e-17	29.725	2.48943e-08	42.8269	2.99017e-11
cg06020537	88.1248	3.07266e-21	35.4729	1.2931e-09	56.154	3.35056e-14
cg06346505	71.3552	1.49188e-17	28.335	5.10184e-08	46.251	5.20169e-12
cg06813382	62.0968	1.63494e-15	33.7469	3.13848e-09	29.2582	3.16746e-08
cg07036530	80.1854	1.70442e-19	41.327	6.43897e-11	40.8264	8.31838e-11
cg07262395	122.119	1.08684e-28	70.0428	2.9016e-17	47.4588	2.80861e-12
cg07831277	73.3417	5.45186e-18	31.8405	8.36842e-09	43.2444	2.41554e-11
cg08614242	99.2417	1.11747e-23	38.9422	2.18272e-10	63.6174	7.55439e-16
cg08756640	70.8857	1.89262e-17	29.5885	2.67107e-08	42.2922	3.93037e-11
cg08950537	59.0327	7.75384e-15	30.8953	1.36166e-08	27.1916	9.21284e-08
cg09614479	68.353	6.8347e-17	29.5204	2.76652e-08	44.7826	1.10083e-11
cg10144336	56.2402	3.20686e-14	31.9187	8.03828e-09	26.6958	1.19069e-07
cg10160939	57.6236	1.58699e-14	26.6645	1.21013e-07	30.5873	1.5959e-08
cg10475928	116.173	2.17849e-27	61.5415	2.16757e-15	49.6321	9.27295e-13
cg10534720	59.6498	5.6666e-15	32.3034	6.594e-09	26.5482	1.28519e-07
cg10650018	94.0666	1.52544e-22	55.1058	5.71052e-14	39.209	1.90391e-10
cg10658779	55.8589	3.89315e-14	28.4357	4.84312e-08	27.5515	7.64827e-08
cg10742801	65.8579	2.42321e-16	38.7241	2.44067e-10	27.1021	9.64936e-08
cg10775231	90.3356	1.00502e-21	44.1607	1.51244e-11	48.8863	1.35623e-12
cg10882226	71.6418	1.29017e-17	39.478	1.65884e-10	33.3816	3.78682e-09
cg11034911	68.9383	5.07956e-17	30.7548	1.4639e-08	41.0846	7.28916e-11
cg11495430	53.8574	1.0779e-13	28.3743	4.99907e-08	27.0369	9.98046e-08
cg11547448	136.153	9.23492e-32	57.8437	1.41898e-14	85.3416	1.25511e-20
cg11716380	82.0573	6.61005e-20	47.8151	2.3418e-12	33.6083	3.37029e-09
cg11778453	98.1988	1.89211e-23	39.6372	1.52897e-10	63.1975	9.34921e-16
cg11929896	132.232	6.65583e-31	30.4449	1.71741e-08	112.358	1.49168e-26
cg12110262	61.3719	2.36256e-15	36.544	7.46298e-10	27.3509	8.48444e-08
cg13215003	65.7933	2.50387e-16	39.4406	1.69098e-10	27.5737	7.56091e-08
cg13587477	74.7942	2.61215e-18	41.1357	7.10103e-11	31.861	8.28066e-09
cg13702196	57.5088	1.68234e-14	30.0116	2.1473e-08	27.6244	7.36554e-08
cg13905757	67.3069	1.16186e-16	38.0706	3.41158e-10	31.3969	1.05157e-08
cg14251734	58.5582	9.86826e-15	28.3355	5.10042e-08	29.9143	2.25787e-08
cg14364212	124.651	3.0337e-29	92.9384	2.69744e-22	30.7409	1.47438e-08
cg14429526	71.021	1.76722e-17	28.6234	4.39573e-08	43.5955	2.01882e-11
cg14479798	77.6558	6.13281e-19	32.444	6.13379e-09	50.1132	7.2562e-13
cg14644418	80.9751	1.14289e-19	43.3657	2.27041e-11	40.369	1.05123e-10
cg14680921	64.5781	4.63898e-16	31.1375	1.20194e-08	34.9479	1.69324e-09
cg14904647	67.5153	1.04532e-16	32.6799	5.4328e-09	35.266	1.43805e-09
cg15345477	63.252	9.09413e-16	29.1294	3.38501e-08	38.3196	3.00277e-10
cg15405515	63.5387	7.86228e-16	31.0933	1.22957e-08	32.259	6.74658e-09
cg16652747	69.5428	3.73876e-17	41.0343	7.47891e-11	29.8845	2.29285e-08
cg16952963	79.8141	2.05678e-19	31.8553	8.30476e-09	47.4122	2.87618e-12
cg17198051	83.127	3.84746e-20	42.2988	3.9171e-11	41.4586	6.01968e-11
cg17726092	54.8766	6.417e-14	27.3167	8.63557e-08	30.9816	1.30241e-08
cg17741809	84.934	1.54245e-20	53.7758	1.12361e-13	34.3875	2.25802e-09
cg17989763	84.7689	1.67683e-20	55.3665	5.00125e-14	33.3279	3.89279e-09
cg17993416	73.6569	4.64737e-18	27.5271	7.74546e-08	52.3083	2.37185e-13
cg18030587	70.505	2.29554e-17	39.652	1.51743e-10	33.925	2.86394e-09
cg18133905	80.6727	1.33187e-19	33.9638	2.80735e-09	50.3734	6.35533e-13
cg18292394	55.0187	5.96957e-14	28.6886	4.25009e-08	28.1248	5.68704e-08
cg18310495	53.5459	1.26311e-13	29.1887	3.28308e-08	26.3333	1.43645e-07
cg18941641	70.4767	2.32872e-17	39.6867	1.49074e-10	32.1235	7.23389e-09
cg18963763	66.7912	1.50925e-16	41.4294	6.11036e-11	26.5209	1.30351e-07
cg19107504	54.729	6.91757e-14	36.3375	8.29701e-10	27.2545	8.91794e-08
cg19241744	82.3606	5.66962e-20	32.6464	5.52731e-09	55.9272	3.76022e-14
cg19423196	82.379	5.61709e-20	40.7006	8.87142e-11	41.9119	4.77395e-11
cg19509778	113.399	8.82408e-27	58.734	9.02489e-15	52.1192	2.61157e-13
cg19634573	90.3541	9.95668e-22	41.8047	5.04294e-11	46.2061	5.32238e-12
cg19963839	76.3566	1.18401e-18	37.7885	3.94219e-10	36.8024	6.53646e-10
cg19966745	125.5	1.97824e-29	47.5045	2.7439e-12	90.8314	7.82251e-22
cg20627988	59.205	7.10354e-15	30.12	2.0306e-08	30.416	1.74321e-08
cg22959742	50.4446	6.12896e-13	34.3518	2.29982e-09	29.1766	3.30364e-08
cg23181554	92.1549	4.00749e-22	45.679	6.96549e-12	50.9383	4.76583e-13
cg23460707	97.3939	2.84098e-23	29.4961	2.8014e-08	78.9042	3.25986e-19
cg23570694	76.8853	9.0591e-19	33.1598	4.24438e-09	45.8661	6.33099e-12
cg23606925	80.1598	1.72659e-19	28.7128	4.19745e-08	55.921	3.7722e-14
cg24118715	96.7918	3.85078e-23	26.414	1.37771e-07	79.8022	2.06914e-19
cg24160569	67.1563	1.25407e-16	34.3794	2.26749e-09	35.1686	1.51183e-09
cg24495528	68.9869	4.95592e-17	30.9453	1.32703e-08	44.0385	1.60991e-11
cg24591300	66.9931	1.36228e-16	29.1712	3.31276e-08	43.0205	2.70849e-11
cg24718722	159.778	6.32509e-37	76.3922	1.16282e-18	85.5967	1.10319e-20
cg26979595	107.47	1.75634e-25	30.2831	1.8668e-08	92.0387	4.24981e-22
cg27001894	88.8052	2.17839e-21	66.2006	2.03641e-16	27.045	9.93872e-08
cg27102629	75.7663	1.59653e-18	45.4816	7.70395e-12	30.2622	1.88709e-08
cg27382409	50.9908	4.64e-13	26.99	1.02253e-07	27.57	7.57551e-08
cg27467275	81.3725	9.34713e-20	51.6629	3.29481e-13	32.9641	4.69382e-09
cg27636330	93.1101	2.47329e-22	44.9147	1.02905e-11	49.94	7.92606e-13
cg00233420	79.1808	2.83393e-19	51.169	4.23729e-13	29.896	2.27926e-08
cg00276799	63.1702	9.47958e-16	28.4715	4.75446e-08	34.1234	2.58625e-09
cg00366359	107.59	1.65274e-25	73.5563	4.89023e-18	34.2363	2.44045e-09
cg01094687	128.795	3.75981e-30	71.3203	1.51849e-17	55.0981	5.73303e-14
cg01102379	68.8057	5.43296e-17	35.8903	1.04372e-09	35.7312	1.13253e-09
cg01187997	64.5635	4.67356e-16	31.6799	9.0897e-09	31.5242	9.84832e-09
cg01427848	135.932	1.03265e-31	53.1799	1.5218e-13	84.1755	2.26372e-20
cg01955745	64.0323	6.11978e-16	28.7651	4.08557e-08	38.8766	2.25732e-10
cg02443626	67.9455	8.40388e-17	30.702	1.50426e-08	34.33	2.32578e-09
cg02704502	53.9739	1.01584e-13	26.5528	1.28215e-07	28.6068	4.43342e-08
cg02728101	77.1459	7.93917e-19	42.9567	2.79825e-11	33.8301	3.00702e-09
cg02760962	78.3043	4.4164e-19	47.5025	2.74665e-12	31.5733	9.60257e-09
cg02895447	79.0173	3.0784e-19	31.313	1.09802e-08	50.3938	6.28948e-13
cg03101664	82.3413	5.72529e-20	37.1222	5.54757e-10	48.3532	1.77985e-12
cg03489974	90.8878	7.60271e-22	56.0958	3.45127e-14	40.6726	8.99944e-11
cg04108360	102.61	2.03993e-24	55.1405	5.61078e-14	48.3731	1.76182e-12
cg04642741	89.3956	1.61628e-21	44.2827	1.42111e-11	47.0877	3.39401e-12
cg05178136	74.6875	2.75719e-18	44.35	1.37309e-11	30.7359	1.47822e-08
cg05593707	76.9838	8.61809e-19	46.1511	5.47381e-12	29.6816	2.54576e-08
cg05733139	76.6262	1.03291e-18	45.405	8.01104e-12	33.169	4.22435e-09
cg05974629	51.6488	3.31864e-13	28.2333	5.37699e-08	27.2579	8.90239e-08
cg06705930	84.0701	2.38766e-20	52.1586	2.55972e-13	39.7764	1.42381e-10
cg07616094	53.6565	1.19397e-13	26.8337	1.1087e-07	27.7133	7.03472e-08
cg07704699	75.1447	2.18728e-18	44.4817	1.2837e-11	29.3382	3.03927e-08
cg08419918	71.2735	1.55495e-17	39.9343	1.31327e-10	31.8363	8.38621e-09
cg08832596	80.6447	1.35091e-19	35.2602	1.44233e-09	48.6449	1.53382e-12
cg08929327	61.4379	2.28462e-15	33.0621	4.46311e-09	30.604	1.58224e-08
cg08966619	92.1459	4.02575e-22	33.9871	2.77398e-09	60.8486	3.08193e-15
cg09452728	54.7376	6.8872e-14	28.9742	3.66744e-08	31.4664	1.01459e-08
cg09502866	68.4767	6.41935e-17	38.8213	2.32214e-10	33.8957	2.90739e-09
cg09938664	81.075	1.08656e-19	35.2357	1.46057e-09	46.0997	5.61931e-12
cg10536151	66.7203	1.56447e-16	28.7708	4.07353e-08	36.0156	9.78735e-10
cg11620409	72.3168	9.16403e-18	26.5683	1.27194e-07	46.3103	5.04654e-12
cg11656177	79.7894	2.08259e-19	40.1025	1.20489e-10	39.8462	1.37387e-10
cg11889119	98.6703	1.49119e-23	62.2753	1.49325e-15	39.8309	1.38468e-10
cg11982958	96.2264	5.12355e-23	27.5124	7.80433e-08	73.2686	5.65764e-18
cg12103742	58.8526	8.4968e-15	31.7833	8.61852e-09	27.9067	6.36542e-08
cg12156287	63.4089	8.39779e-16	34.3259	2.33065e-09	30.1261	2.02425e-08
cg12226717	77.0482	8.34198e-19	36.6989	6.89294e-10	39.5048	1.6363e-10
cg12357484	82.5933	5.03983e-20	27.2783	8.80895e-08	63.5404	7.85574e-16
cg13185308	64.7804	4.18641e-16	26.5406	1.2903e-07	40.0548	1.23466e-10
cg13553343	68.9779	4.97855e-17	29.2466	3.18647e-08	43.1075	2.5907e-11
cg14064503	89.3189	1.68015e-21	32.1898	6.9912e-09	63.1325	9.66278e-16
cg14753432	75.2319	2.09272e-18	39.396	1.73007e-10	38.0885	3.38043e-10
cg14933468	67.3564	1.13305e-16	34.736	1.88795e-09	30.4444	1.71783e-08
cg15708990	98.0617	2.02778e-23	50.8439	5.00054e-13	42.9621	2.79051e-11
cg15777472	97.0511	3.37801e-23	55.223	5.38006e-14	46.2437	5.22115e-12
cg15857739	64.63	4.51847e-16	30.7914	1.43655e-08	35.2783	1.42897e-09
cg15957341	83.4793	3.21937e-20	42.2222	4.07339e-11	39.6779	1.49751e-10
cg16462254	63.4572	8.19433e-16	31.2771	1.11849e-08	32.393	6.29683e-09
cg17976121	70.1324	2.77274e-17	41.7708	5.13115e-11	30.2062	1.94229e-08
cg18240412	82.6273	4.95388e-20	41.556	5.72699e-11	43.9243	1.70659e-11
cg18463802	104.38	8.35219e-25	58.4173	1.06012e-14	43.6636	1.94978e-11
cg18546477	66.1395	2.10051e-16	30.4546	1.70884e-08	37.5203	4.52339e-10
cg18574813	92.453	3.44719e-22	41.2126	6.82697e-11	55.9523	3.71252e-14
cg18770763	70.234	2.63359e-17	41.8299	4.97852e-11	30.4544	1.70908e-08
cg19297095	75.709	1.6435e-18	42.3724	3.77237e-11	31.8174	8.46849e-09
cg19474865	71.554	1.34886e-17	29.5321	2.74995e-08	42.8493	2.95619e-11
cg19551055	56.0846	3.47095e-14	27.9768	6.13883e-08	26.4382	1.3605e-07
cg19917565	57.8764	1.39559e-14	30.2654	1.88392e-08	26.3834	1.39969e-07
cg20272935	51.4256	3.71818e-13	26.4256	1.36941e-07	29.5676	2.7e-08
cg20515580	70.8533	1.92401e-17	29.774	2.42733e-08	46.4022	4.81543e-12
cg21127597	36.4019	8.02746e-10	27.1241	9.54039e-08	30.5338	1.64052e-08
cg21210690	78.0444	5.03762e-19	36.4669	7.76406e-10	43.8972	1.73038e-11
cg21620540	61.885	1.82052e-15	26.9298	1.05492e-07	40.5361	9.65085e-11
cg22138302	94.2179	1.41319e-22	38.6259	2.56669e-10	56.3807	2.98572e-14
cg22865562	82.648	4.90235e-20	29.1641	3.32496e-08	57.627	1.58425e-14
cg23267890	62.4827	1.344e-15	28.1573	5.59229e-08	40.3442	1.06466e-10
cg23387056	69.4163	3.98634e-17	33.0089	4.5869e-09	36.1045	9.35069e-10
cg23409699	72.3798	8.87624e-18	29.0676	3.49485e-08	45.7435	6.73984e-12
cg23584647	71.3532	1.4934e-17	40.2361	1.12527e-10	33.3162	3.91629e-09
cg24032249	88.9354	2.03955e-21	60.3845	3.90131e-15	28.51	4.66078e-08
cg24953078	73.8407	4.23405e-18	37.933	3.66085e-10	37.4465	4.69784e-10
cg25264804	78.0788	4.95043e-19	37.3223	5.00667e-10	40.1081	1.20145e-10
cg25744127	67.2902	1.17172e-16	32.1428	7.16246e-09	33.9059	2.89217e-09
cg25853078	159.156	8.64822e-37	79.3212	2.63946e-19	82.751	4.65348e-20
cg26356694	77.7409	5.87421e-19	42.754	3.10366e-11	36.5108	7.59103e-10
cg26725502	79.3341	2.62236e-19	38.4294	2.83857e-10	40.5869	9.40309e-11
cg26807590	85.4706	1.17585e-20	31.0199	1.27698e-08	63.4774	8.11089e-16
cg27202475	86.6281	6.54868e-21	51.9992	2.77612e-13	38.1171	3.33112e-10
cg00957641	57.4198	1.76027e-14	27.8652	6.50355e-08	30.063	2.0912e-08
cg01290755	83.9477	2.54021e-20	51.3432	3.87751e-13	32.6171	5.61123e-09
cg01773927	88.791	2.19404e-21	38.823	2.32011e-10	49.208	1.15104e-12
cg02227188	102.045	2.71318e-24	48.745	1.45751e-12	56.8041	2.40736e-14
cg02393428	79.195	2.81369e-19	36.4357	7.88914e-10	43.8	1.81851e-11
cg02680050	76.0297	1.39718e-18	39.363	1.7595e-10	37.5793	4.38854e-10
cg02955343	81.8413	7.37313e-20	49.9285	7.97252e-13	29.129	3.38574e-08
cg02962597	140.538	1.01532e-32	62.6609	1.22774e-15	76.9224	8.89067e-19
cg03001012	70.4828	2.32143e-17	40.5222	9.71961e-11	29.3963	2.94951e-08
cg03495030	125.097	2.42324e-29	49.4303	1.02773e-12	84.1591	2.28254e-20
cg03510605	63.178	9.44234e-16	29.0186	3.5843e-08	37.4328	4.73099e-10
cg04063615	70.9028	1.87628e-17	37.0313	5.81255e-10	31.7345	8.83792e-09
cg04949149	94.2868	1.3648e-22	44.9535	1.00885e-11	57.6375	1.57576e-14
cg05134054	96.2363	5.09791e-23	29.0101	3.60015e-08	70.5946	2.19362e-17
cg05175896	55.7182	4.18191e-14	27.672	7.18646e-08	31.5878	9.53097e-09
cg05775627	84.0892	2.36475e-20	30.992	1.29545e-08	56.0016	3.62067e-14
cg06144990	73.2572	5.69051e-18	44.0628	1.59004e-11	27.1118	9.60118e-08
cg06381879	119.247	4.62246e-28	66.1716	2.06662e-16	50.2363	6.81521e-13
cg06587257	92.6406	3.13535e-22	37.0735	5.68808e-10	60.2635	4.14865e-15
cg06850442	85.775	1.00808e-20	29.8578	2.32466e-08	59.854	5.10816e-15
cg07134541	75.5593	1.77294e-18	43.5168	2.10172e-11	34.7236	1.89997e-09
cg07466217	74.178	3.56915e-18	38.6511	2.53378e-10	34.4729	2.16113e-09
cg08053137	71.8867	1.13955e-17	34.0079	2.74442e-09	38.3571	2.9457e-10
cg08310008	65.1515	3.46783e-16	32.5212	5.89482e-09	30.0073	2.15211e-08
cg08802841	65.9117	2.35793e-16	32.3323	6.49679e-09	33.3204	3.90782e-09
cg09210964	77.9257	5.34939e-19	34.5319	2.09664e-09	44.2778	1.42464e-11
cg10084383	104.46	8.02161e-25	63.9469	6.39094e-16	39.4396	1.69184e-10
cg10216820	109.806	5.40366e-26	45.2918	8.48803e-12	62.2987	1.47556e-15
cg10359944	70.023	2.93079e-17	29.6478	2.59051e-08	44.0318	1.61541e-11
cg10809165	70.7073	2.07175e-17	32.8381	5.00802e-09	32.1904	6.9891e-09
cg11380624	95.5776	7.11037e-23	29.8677	2.3128e-08	73.3638	5.39122e-18
cg11684302	54.9448	6.19809e-14	28.551	4.56312e-08	30.3281	1.82404e-08
cg11703796	58.0306	1.29034e-14	29.7095	2.50937e-08	30.1228	2.02764e-08
cg12135976	65.3346	3.16005e-16	28.442	4.82729e-08	37.7593	4.00168e-10
cg12510087	93.1833	2.38339e-22	43.503	2.11651e-11	48.3694	1.76518e-12
cg12806797	64.1169	5.86252e-16	27.6109	7.41707e-08	35.503	1.27331e-09
cg13315047	62.9067	1.08369e-15	29.6206	2.62713e-08	35.822	1.08098e-09
cg13802583	54.7342	6.89935e-14	29.147	3.35456e-08	27.3262	8.59343e-08
cg14313315	112.952	1.10512e-26	41.9367	4.71379e-11	73.3065	5.55e-18
cg14503935	85.2333	1.32576e-20	41.7195	5.26759e-11	45.7265	6.79854e-12
cg14679255	76.0353	1.39318e-18	26.3796	1.40242e-07	54.8255	6.5861e-14
cg15255403	60.8769	3.03787e-15	29.43	2.89866e-08	33.3109	3.92706e-09
cg15773261	67.8744	8.71223e-17	30.0335	2.12322e-08	42.0598	4.42611e-11
cg15777553	70.9304	1.85028e-17	37.3453	4.94804e-10	34.8239	1.80459e-09
cg15865243	118.324	7.3637e-28	46.0889	5.65025e-12	77.3991	6.98408e-19
cg16277169	82.7971	4.54625e-20	38.1044	3.35299e-10	48.112	2.01276e-12
cg16280700	58.8489	8.51269e-15	27.3739	8.38383e-08	32.835	5.01615e-09
cg16343272	67.6203	9.91093e-17	27.9465	6.23593e-08	43.936	1.69644e-11
cg16818725	77.1351	7.9829e-19	27.4847	7.917e-08	59.1761	7.20858e-15
cg17154975	74.0558	3.79692e-18	33.4847	3.59137e-09	43.3946	2.23707e-11
cg17277845	69.9971	2.96955e-17	35.7184	1.14002e-09	37.3875	4.84205e-10
cg17385483	71.8896	1.13789e-17	44.6921	1.15295e-11	31.3661	1.06842e-08
cg17718276	99.2117	1.13454e-23	55.2612	5.27658e-14	44.6974	1.1498e-11
cg18771937	74.9795	2.37817e-18	36.8879	6.25613e-10	39.9728	1.28759e-10
cg19975849	108.582	1.0017e-25	56.2535	3.18521e-14	52.2319	2.46597e-13
cg20004315	78.3092	4.40556e-19	29.4689	2.84107e-08	54.4478	7.98164e-14
cg20488281	63.2377	9.16062e-16	26.3713	1.40845e-07	40.3454	1.06401e-10
cg20569203	71.7536	1.21908e-17	34.6718	1.9512e-09	37.3542	4.92541e-10
cg21429394	88.444	2.61478e-21	31.033	1.26842e-08	67.8508	8.81719e-17
cg21614690	126.255	1.35211e-29	76.5792	1.0578e-18	48.8495	1.38191e-12
cg22220502	71.0519	1.73976e-17	32.4429	6.13746e-09	32.6419	5.5401e-09
cg22237668	73.1857	5.90036e-18	37.6232	4.29099e-10	33.514	3.53762e-09
cg22486928	62.9735	1.04753e-15	29.2108	3.24583e-08	32.0692	7.43879e-09
cg22927789	87.1746	4.96766e-21	43.1443	2.54239e-11	50.7405	5.2711e-13
cg23195200	66.4986	1.75069e-16	36.6474	7.07724e-10	28.6464	4.34375e-08
cg23462697	68.0132	8.12019e-17	36.8818	6.27567e-10	32.4439	6.13419e-09
cg23530906	84.6392	1.79048e-20	44.6069	1.20424e-11	40.7673	8.57412e-11
cg23745444	64.7082	4.34256e-16	29.7903	2.40703e-08	36.636	7.11885e-10
cg23750445	65.8079	2.48544e-16	27.8565	6.53287e-08	39.0381	2.07803e-10
cg24750156	73.6741	4.60707e-18	37.262	5.16394e-10	36.0348	9.69124e-10
cg24902478	81.4483	8.99543e-20	55.3409	5.06696e-14	28.0354	5.95596e-08
cg24959134	63.125	9.69984e-16	31.8783	8.20705e-09	35.3036	1.41052e-09
cg25969992	66.1389	2.10116e-16	29.5063	2.78673e-08	41.6092	5.57351e-11
cg27195771	96.2071	5.17366e-23	37.6632	4.20382e-10	65.4209	3.02466e-16
cg00988050	77.4133	6.93378e-19	43.1116	2.58523e-11	26.8958	1.07365e-07
cg02658528	53.1486	1.54619e-13	30.7066	1.50068e-08	28.2723	5.26976e-08
cg02772430	69.345	4.13304e-17	26.7871	1.13572e-07	43.919	1.71122e-11
cg03989020	56.2482	3.19374e-14	27.3947	8.29408e-08	28.6888	4.24969e-08
cg04323814	110.876	3.15003e-26	45.4988	7.63655e-12	70.7304	2.04767e-17
cg04591230	65.3665	3.10943e-16	34.9188	1.71875e-09	29.864	2.31721e-08
cg05933736	93.5745	1.95593e-22	28.8026	4.00709e-08	62.3123	1.46545e-15
cg06049868	63.7629	7.01645e-16	26.7763	1.14214e-07	42.3728	3.77163e-11
cg06506007	73.6247	4.72384e-18	33.32	3.90867e-09	43.1542	2.52961e-11
cg07014973	62.7428	1.1777e-15	32.0257	7.60726e-09	31.9573	7.87996e-09
cg07121900	56.5387	2.75514e-14	29.4276	2.90229e-08	35.455	1.30507e-09
cg07465431	71.152	1.65372e-17	37.4101	4.78629e-10	35.3848	1.35298e-09
cg08702745	80.6512	1.34648e-19	38.0596	3.43088e-10	41.8384	4.95673e-11
cg09285795	76.0283	1.39812e-18	35.3625	1.36851e-09	39.8897	1.34359e-10
cg11336860	56.5113	2.79386e-14	29.4029	2.93943e-08	28.2548	5.31748e-08
cg11558212	72.5511	8.13828e-18	30.491	1.67712e-08	43.535	2.08225e-11
cg13672871	68.7884	5.4807e-17	28.6305	4.37961e-08	43.013	2.71891e-11
cg14227911	87.2941	4.67636e-21	49.4415	1.02188e-12	37.9532	3.6231e-10
cg15455643	69.5088	3.80379e-17	39.6139	1.54738e-10	31.1472	1.1959e-08
cg15627136	60.5388	3.60711e-15	31.8232	8.4431e-09	27.8586	6.52567e-08
cg16290689	77.3973	6.99027e-19	34.5237	2.10547e-09	43.973	1.66467e-11
cg17417291	102.216	2.48921e-24	59.4683	6.21403e-15	46.1768	5.40241e-12
cg18970151	82.1863	6.19235e-20	34.4955	2.13618e-09	56.1275	3.39597e-14
cg19364021	85.4672	1.17787e-20	33.1412	4.28508e-09	54.1376	9.34667e-14
cg19828063	106.636	2.67401e-25	57.0471	2.12746e-14	49.9596	7.84727e-13
cg20949342	59.6538	5.65513e-15	31.3232	1.09228e-08	31.1329	1.20477e-08
cg22382805	75.4119	1.91043e-18	28.6091	4.42825e-08	48.7511	1.45296e-12
cg22731513	74.1077	3.69847e-18	44.2517	1.44377e-11	27.5858	7.51387e-08
cg24286613	93.2574	2.29587e-22	52.0311	2.73143e-13	40.5275	9.6932e-11
cg25008813	87.0661	5.24774e-21	37.6222	4.29312e-10	46.4627	4.66891e-12
cg26454150	66.0538	2.19388e-16	32.0795	7.39969e-09	35.6583	1.17572e-09
cg00813752	66.0727	2.17295e-16	37.4071	4.79365e-10	28.2701	5.27555e-08
cg01626707	108.901	8.52944e-26	62.6531	1.23259e-15	47.1853	3.22917e-12
cg01735080	86.9945	5.44126e-21	43.1647	2.51597e-11	49.8188	8.43109e-13
cg02008285	54.4494	7.97526e-14	26.5888	1.25847e-07	27.9015	6.38267e-08
cg02742133	74.0017	3.90249e-18	36.7116	6.84805e-10	38.5691	2.64239e-10
cg02883668	79.3779	2.56489e-19	32.6421	5.53944e-09	46.8645	3.80348e-12
cg05019423	82.5785	5.07784e-20	44.5031	1.26975e-11	39.8025	1.40496e-10
cg05084793	55.1094	5.70034e-14	27.4747	7.95823e-08	28.2999	5.19504e-08
cg07471943	55.1967	5.45265e-14	26.5903	1.25749e-07	29.6816	2.54575e-08
cg08051713	115.017	3.9014e-27	39.1317	1.98076e-10	85.6666	1.06489e-20
cg08072202	85.4508	1.18767e-20	38.8347	2.30626e-10	47.6794	2.50971e-12
cg08079330	127.9	5.90122e-30	64.0088	6.19327e-16	61.6676	2.03309e-15
cg08198377	74.6168	2.85769e-18	45.578	7.33396e-12	28.3949	4.94638e-08
cg09263164	72.548	8.15072e-18	27.1472	9.42704e-08	45.8902	6.25356e-12
cg09284655	76.8298	9.31716e-19	39.9649	1.29282e-10	36.3655	8.17885e-10
cg09578794	79.2352	2.75694e-19	37.041	5.78357e-10	44.9528	1.00922e-11
cg09950812	97.2056	3.12451e-23	45.1982	8.90366e-12	56.2189	3.24171e-14
cg10096566	70.6787	2.10199e-17	35.8534	1.06366e-09	31.7701	8.67725e-09
cg10376476	72.3827	8.86298e-18	44.2866	1.41824e-11	26.7242	1.1733e-07
cg10970484	68.8792	5.23428e-17	40.4688	9.98885e-11	28.3548	5.04993e-08
cg11083967	75.2399	2.08427e-18	40.262	1.11044e-10	35.0543	1.60319e-09
cg12123983	74.3183	3.32414e-18	39.2625	1.85242e-10	37.7739	3.97194e-10
cg12944343	75.2143	2.11146e-18	46.5825	4.39202e-12	28.489	4.71166e-08
cg13751012	54.2272	8.92978e-14	27.8105	6.68993e-08	28.5001	4.6847e-08
cg15388804	68.1887	7.42868e-17	31.5791	9.57405e-09	37.2757	5.12762e-10
cg16254394	92.6448	3.12877e-22	33.587	3.40736e-09	61.168	2.62036e-15
cg17205324	84.4249	1.99548e-20	27.9217	6.31625e-08	66.7699	1.52563e-16
cg18268041	57.3796	1.79661e-14	27.4435	8.08756e-08	30.8627	1.38474e-08
cg18364858	53.7211	1.15532e-13	27.9291	6.29227e-08	30.2521	1.89687e-08
cg18678107	79.9291	1.9404e-19	31.8911	8.153e-09	46.53	4.51143e-12
cg19470812	91.8332	4.71488e-22	38.9124	2.21633e-10	54.897	6.35061e-14
cg19531536	66.371	1.86775e-16	37.054	5.74524e-10	29.0342	3.55558e-08
cg19546207	69.8173	3.25303e-17	29.1434	3.36076e-08	49.2857	1.10635e-12
cg19573166	81.3138	9.6289e-20	34.6824	1.9406e-09	49.6603	9.14056e-13
cg19903229	69.5848	3.65993e-17	37.8819	3.75793e-10	30.6938	1.51065e-08
cg20018253	74.5913	2.89493e-18	46.2732	5.14311e-12	30.3701	1.78495e-08
cg20330333	123.553	5.27764e-29	32.6745	5.44797e-09	97.7011	2.43276e-23
cg20595846	107.557	1.68021e-25	51.4145	3.73922e-13	57.9169	1.36717e-14
cg21096966	61.5077	2.20502e-15	30.7561	1.46295e-08	29.8241	2.36539e-08
cg22811647	54.5284	7.66088e-14	27.7507	6.8998e-08	30.1226	2.02788e-08
cg22947124	115.071	3.79662e-27	40.0595	1.23169e-10	72.5892	7.98254e-18
cg23316449	62.5317	1.31096e-15	28.8034	4.00547e-08	34.2114	2.47196e-09
cg23343291	61.601	2.103e-15	37.4142	4.77629e-10	26.6591	1.21352e-07
cg24036523	132.126	7.02162e-31	70.1377	2.76528e-17	63.0949	9.84918e-16
cg25072466	69.6385	3.56162e-17	37.6692	4.19086e-10	31.2798	1.11694e-08
cg26670674	59.449	6.2751e-15	29.9808	2.18177e-08	30.8611	1.38589e-08
cg26992600	72.9807	6.54625e-18	40.7384	8.7017e-11	34.7893	1.83698e-09
cg01336858	65.8699	2.4085e-16	32.3391	6.47393e-09	39.1117	2.00119e-10
cg01772332	57.1728	1.99574e-14	27.7646	6.85061e-08	32.0707	7.43324e-09
cg02205443	98.8984	1.32898e-23	27.4083	8.236e-08	77.0985	8.13192e-19
cg02637101	60.9724	2.89406e-15	28.2856	5.23352e-08	32.1155	7.26378e-09
cg02860342	87.1339	5.07075e-21	42.0635	4.41791e-11	47.76	2.40858e-12
cg03589001	83.3717	3.3994e-20	38.2943	3.04204e-10	45.1729	9.01943e-12
cg03925327	88.7268	2.26643e-21	37.946	3.63659e-10	36.9192	6.15637e-10
cg04286959	59.1516	7.29921e-15	29.1885	3.28338e-08	29.5534	2.71988e-08
cg05477174	72.6122	7.89001e-18	28.3428	5.08111e-08	54.2565	8.79755e-14
cg05548179	72.6855	7.60216e-18	31.3957	1.05224e-08	44.041	1.60784e-11
cg05905179	98.4465	1.66962e-23	53.4137	1.35105e-13	43.9973	1.64415e-11
cg06071033	92.6235	3.16259e-22	56.8709	2.32689e-14	36.2175	8.82378e-10
cg06424894	62.1059	1.62736e-15	34.9626	1.68046e-09	29.6194	2.62878e-08
cg06710742	87.9553	3.34745e-21	55.707	4.20591e-14	32.4323	6.17075e-09
cg06795649	70.0203	2.9348e-17	35.2582	1.44381e-09	40.6115	9.28563e-11
cg07080231	114.194	5.90688e-27	91.2228	6.41878e-22	29.5193	2.76819e-08
cg07808023	82.2774	5.91343e-20	42.6304	3.30623e-11	39.9641	1.29337e-10
cg07927984	60.728	3.27664e-15	36.6894	6.92667e-10	27.7594	6.86902e-08
cg10151901	71.3657	1.48391e-17	39.9861	1.27886e-10	28.0656	5.86359e-08
cg11362604	53.5764	1.24365e-13	28.1021	5.75415e-08	26.8607	1.09331e-07
cg12756504	74.628	2.8416e-18	35.2225	1.47052e-09	38.7336	2.42892e-10
cg13271452	59.2127	7.07574e-15	27.1952	9.19584e-08	31.2838	1.11464e-08
cg13963891	78.8383	3.37034e-19	26.3318	1.43755e-07	61.925	1.78392e-15
cg13981360	84.7995	1.651e-20	31.4158	1.04139e-08	56.8027	2.40902e-14
cg14217069	67.1685	1.24632e-16	33.8383	2.99436e-09	38.8531	2.2846e-10
cg14403327	70.5962	2.19181e-17	34.0727	2.65448e-09	38.6239	2.56927e-10
cg14540387	94.17	1.44779e-22	59.4531	6.26218e-15	34.4079	2.23448e-09
cg14924473	124.789	2.82988e-29	61.8496	1.85358e-15	63.0751	9.94864e-16
cg15194100	58.8789	8.38382e-15	27.951	6.22137e-08	31.8841	8.18271e-09
cg16149919	79.4751	2.44169e-19	35.9931	9.90072e-10	49.1481	1.18673e-12
cg17149030	64.9614	3.81906e-16	30.2654	1.88391e-08	34.1587	2.53979e-09
cg17519101	62.4775	1.34756e-15	26.5549	1.28079e-07	38.3269	2.99168e-10
cg18105749	59.0902	7.53049e-15	27.8386	6.59328e-08	32.1099	7.28448e-09
cg18583931	60.9377	2.94546e-15	35.3042	1.41013e-09	26.9813	1.02716e-07
cg18758664	60.6171	3.4665e-15	38.4079	2.86999e-10	26.8186	1.1174e-07
cg18919684	78.475	4.05083e-19	30.2757	1.87399e-08	53.8478	1.0832e-13
cg19189201	65.4982	2.90828e-16	36.3696	8.16168e-10	29.1872	3.28552e-08
cg20381115	72.097	1.0244e-17	35.174	1.5076e-09	37.7766	3.96633e-10
cg22023531	66.4098	1.83134e-16	36.5047	7.61501e-10	33.0351	4.52544e-09
cg22115748	78.6969	3.62053e-19	36.7249	6.8016e-10	43.8928	1.73434e-11
cg22872376	78.7068	3.60229e-19	43.9469	1.68701e-11	34.3034	2.3578e-09
cg24476826	124.769	2.8584e-29	60.0636	4.59197e-15	68.2064	7.36232e-17
cg24521756	73.9721	3.96146e-18	37.6389	4.25647e-10	35.3801	1.35622e-09
cg26218577	72.6016	7.93246e-18	45.5508	7.43661e-12	27.9859	6.11003e-08
cg26710563	65.4473	2.9844e-16	32.4889	5.99378e-09	37.3879	4.84115e-10
cg27023822	104.516	7.79787e-25	46.17	5.42127e-12	57.2585	1.91067e-14
cg27277583	79.4561	2.46528e-19	35.1432	1.53168e-09	45.5286	7.52131e-12
cg00376654	79.413	2.51966e-19	38.3862	2.90214e-10	39.8865	1.34579e-10
cg00589006	57.4841	1.70359e-14	30.3053	1.84559e-08	26.8399	1.10516e-07
cg00624737	55.6459	4.33875e-14	29.1529	3.34422e-08	27.1108	9.60627e-08
cg00687447	96.4201	4.64599e-23	40.9774	7.70002e-11	56.671	2.57593e-14
cg00917569	49.4609	1.0118e-12	29.0251	3.57229e-08	28.7481	4.12153e-08
cg00931520	62.1165	1.61865e-15	30.2787	1.87103e-08	30.4426	1.71944e-08
cg01597629	61.1762	2.60949e-15	32.697	5.38523e-09	26.3632	1.41436e-07
cg01704105	66.9266	1.40904e-16	29.4928	2.80623e-08	37.2659	5.15356e-10
cg02120611	111.671	2.10929e-26	47.6344	2.56802e-12	65.6812	2.65051e-16
cg02270412	75.3061	2.01554e-18	35.6188	1.19981e-09	41.9967	4.57139e-11
cg02329193	86.9989	5.42917e-21	59.3187	6.70483e-15	29.4457	2.87521e-08
cg02364831	83.9236	2.57132e-20	49.1059	1.21254e-12	36.6005	7.24977e-10
cg03968943	82.2712	5.93178e-20	30.3578	1.79632e-08	55.1418	5.60704e-14
cg04002486	67.2637	1.18755e-16	27.8469	6.56518e-08	40.6179	9.25528e-11
cg04038680	104.25	8.91618e-25	55.5416	4.57503e-14	46.6631	4.21507e-12
cg04053417	98.2286	1.86381e-23	63.3243	8.76633e-16	37.431	4.73535e-10
cg04091822	126.083	1.47474e-29	55.7754	4.06218e-14	70.8352	1.94175e-17
cg04253954	67.7702	9.18504e-17	40.8767	8.10703e-11	26.5638	1.2749e-07
cg04383212	79.6291	2.25867e-19	30.7877	1.43928e-08	49.8747	8.19427e-13
cg04508648	75.6454	1.6973e-18	41.1598	7.01392e-11	36.2411	8.71764e-10
cg04689058	56.5624	2.72216e-14	26.9004	1.07108e-07	29.6906	2.53402e-08
cg05120987	95.7522	6.51024e-23	36.9963	5.91779e-10	67.8533	8.80607e-17
cg05377576	59.3967	6.44436e-15	30.118	2.03275e-08	33.5139	3.53783e-09
cg05388106	67.344	1.14016e-16	34.0758	2.65032e-09	33.1205	4.33101e-09
cg05535113	59.7547	5.37245e-15	26.8849	1.07968e-07	33.8257	3.01384e-09
cg05537253	127.376	7.68593e-30	74.6596	2.7965e-18	50.9831	4.65813e-13
cg05747390	66.6101	1.6544e-16	32.3501	6.43749e-09	35.4528	1.30656e-09
cg05761902	53.3794	1.37486e-13	31.4336	1.03191e-08	26.7243	1.17327e-07
cg05895034	61.7143	1.98543e-15	31.3015	1.10457e-08	30.5518	1.62534e-08
cg05902711	60.9792	2.884e-15	32.0988	7.32639e-09	30.3278	1.82433e-08
cg05941025	59.6904	5.55093e-15	26.8261	1.11307e-07	35.6857	1.15932e-09
cg06015834	58.0881	1.25321e-14	31.0241	1.27419e-08	29.7411	2.46884e-08
cg06142108	77.8112	5.66874e-19	47.5915	2.62482e-12	31.0508	1.2568e-08
cg06929449	79.9998	1.87224e-19	41.7091	5.2957e-11	44.145	1.52461e-11
cg07089275	71.7089	1.247e-17	30.9334	1.33517e-08	43.0267	2.69991e-11
cg07157333	89.2006	1.78367e-21	27.0182	1.00773e-07	68.2657	7.1441e-17
cg07230690	79.927	1.94246e-19	37.8717	3.77764e-10	42.222	4.07395e-11
cg07302934	65.79	2.50805e-16	37.8182	3.88264e-10	30.8734	1.3771e-08
cg07440507	68.1918	7.41692e-17	34.0685	2.66031e-09	36.3533	8.22982e-10
cg07530656	69.3051	4.21753e-17	38.627	2.56516e-10	29.8268	2.36208e-08
cg07621825	69.9904	2.97965e-17	34.1645	2.53225e-09	34.6813	1.94176e-09
cg07635017	55.9608	3.69654e-14	27.1395	9.46453e-08	27.8743	6.47288e-08
cg07794367	74.5137	3.01096e-18	34.3758	2.27172e-09	41.3012	6.52436e-11
cg07876131	101.076	4.42647e-24	44.7956	1.09358e-11	51.2149	4.13946e-13
cg07984286	55.886	3.83992e-14	27.2452	8.96086e-08	27.5554	7.63309e-08
cg08181850	64.61	4.56452e-16	37.0519	5.75123e-10	29.5278	2.75604e-08
cg08341079	83.8642	2.64972e-20	51.9595	2.83287e-13	34.0668	2.66254e-09
cg08537215	53.7395	1.14458e-13	27.1364	9.47993e-08	28.9265	3.75895e-08
cg08577776	66.7448	1.54519e-16	26.6507	1.2188e-07	41.1136	7.18168e-11
cg08578568	49.7906	8.55328e-13	26.4468	1.35449e-07	27.5339	7.71824e-08
cg08951051	85.3202	1.26879e-20	36.3306	8.32634e-10	55.3384	5.07335e-14
cg09040078	95.4477	7.59243e-23	30.6174	1.57135e-08	75.2019	2.1248e-18
cg09274344	78.4295	4.1452e-19	33.9108	2.8849e-09	45.6305	7.1401e-12
cg09813145	117.468	1.13385e-27	72.775	7.2653e-18	40.3046	1.08646e-10
cg09829551	100.017	7.55575e-24	50.029	7.57452e-13	49.3413	1.07541e-12
cg09857324	55.7352	4.14599e-14	34.8134	1.81438e-09	29.6438	2.59595e-08
cg09922452	67.7003	9.51672e-17	39.3595	1.7627e-10	31.4826	1.00616e-08
cg10089193	118.111	8.19724e-28	48.9162	1.33567e-12	69.0754	4.73851e-17
cg10259231	78.3684	4.27556e-19	31.8209	8.45318e-09	46.3931	4.83788e-12
cg16427239	69.0225	4.86722e-17	32.7498	5.24086e-09	37.1169	5.56277e-10
cg21514871	65.1629	3.44781e-16	30.5709	1.6094e-08	32.8573	4.95892e-09
cg21996068	52.522	2.12729e-13	26.8312	1.1101e-07	27.8906	6.41875e-08
cg24900963	86.046	8.78989e-21	47.5515	2.67892e-12	40.761	8.6017e-11
cg25050175	71.9391	1.1097e-17	29.6854	2.54076e-08	45.7655	6.66467e-12
cg26077229	72.4367	8.62398e-18	38.8401	2.29989e-10	34.9067	1.72947e-09
cg26498247	68.3196	6.95145e-17	28.4173	4.88943e-08	40.2802	1.10016e-10
cg26742187	97.7922	2.32332e-23	26.7983	1.12919e-07	79.511	2.39778e-19
cg26985681	66.3504	1.88743e-16	50.6113	5.62964e-13	44.5168	1.2609e-11
cg27113419	62.6623	1.22682e-15	31.2591	1.12894e-08	32.5397	5.83908e-09
cg27256066	99.4873	9.87107e-24	54.0023	1.00128e-13	44.2124	1.47304e-11
cg27297033	74.3485	3.27368e-18	29.2364	3.20319e-08	47.6711	2.52032e-12
cg27546840	70.7827	1.99408e-17	27.2139	9.10704e-08	46.6542	4.23436e-12
cg00036723	68.3956	6.68867e-17	37.5046	4.55981e-10	30.9677	1.31179e-08
cg00039147	74.1798	3.56586e-18	37.4762	4.62676e-10	40.6629	9.04469e-11
cg00080125	91.7003	5.04249e-22	37.7978	3.92355e-10	58.5508	9.90556e-15
cg00647040	58.3372	1.10417e-14	26.8627	1.09214e-07	32.7199	5.32221e-09
cg01247836	98.5618	1.57523e-23	59.1567	7.28025e-15	37.0129	5.86765e-10
cg01389917	91.5642	5.40145e-22	38.4051	2.87404e-10	55.4989	4.6756e-14
cg01453052	101.107	4.35839e-24	42.7612	3.09238e-11	63.0675	9.98739e-16
cg01667702	81.9758	6.88821e-20	50.4333	6.16418e-13	30.6699	1.52934e-08
cg02165301	75.0174	2.33297e-18	36.0228	9.7512e-10	40.2601	1.11154e-10
cg02207554	66.4625	1.78307e-16	31.486	1.00441e-08	39.6952	1.48425e-10
cg02372820	78.0605	4.99657e-19	40.4723	9.97095e-11	38.342	2.96861e-10
cg02442640	51.465	3.64426e-13	29.9097	2.26327e-08	31.0449	1.26061e-08
cg02566861	89.0002	1.97385e-21	41.3398	6.39672e-11	53.0328	1.64011e-13
cg03889540	71.1305	1.67182e-17	33.2088	4.1388e-09	38.1375	3.29661e-10
cg03955767	65.2853	3.24009e-16	27.3724	8.39034e-08	38.5926	2.61085e-10
cg06418907	66.7962	1.50537e-16	30.4385	1.72306e-08	37.1428	5.48947e-10
cg06482188	64.1702	5.70597e-16	37.0309	5.81359e-10	32.995	4.61986e-09
cg06580033	58.7669	8.8753e-15	28.981	3.6545e-08	28.0576	5.88776e-08
cg06940168	73.0661	6.26914e-18	29.1553	3.34016e-08	46.9354	3.66831e-12
cg08267319	71.4287	1.43732e-17	34.6659	1.9571e-09	39.5039	1.63699e-10
cg08411435	46.5054	4.56831e-12	26.677	1.20232e-07	26.4878	1.32601e-07
cg09760387	83.174	3.75697e-20	34.399	2.24482e-09	51.2029	4.16472e-13
cg09939549	59.9237	4.93044e-15	27.8156	6.6723e-08	46.6852	4.16781e-12
cg09977640	55.3602	5.01733e-14	27.7693	6.83389e-08	27.6496	7.27025e-08
cg10000250	61.4377	2.28488e-15	36.7872	6.58774e-10	26.9869	1.02421e-07
cg10612259	78.6369	3.73203e-19	31.2372	1.14175e-08	49.1399	1.19171e-12
cg10698920	57.3099	1.86142e-14	27.2928	8.74313e-08	33.2914	3.96664e-09
cg11043990	72.1009	1.02233e-17	28.1378	5.64892e-08	55.7466	4.12194e-14
cg12133118	120.491	2.4696e-28	31.9461	7.92556e-09	97.6263	2.52638e-23
cg12522342	58.4008	1.06902e-14	30.6333	1.55848e-08	27.3435	8.51677e-08
cg12537162	67.5152	1.04534e-16	27.1228	9.5468e-08	45.1927	8.92831e-12
cg13015534	78.1966	4.66391e-19	40.5429	9.61743e-11	36.8669	6.32364e-10
cg13322849	70.7323	2.04571e-17	29.9518	2.21459e-08	45.4054	8.0097e-12
cg13388466	67.4453	1.08304e-16	40.3788	1.046e-10	26.6767	1.20251e-07
cg13777783	77.2829	7.40706e-19	40.2057	1.14292e-10	35.3615	1.36924e-09
cg13916835	57.9594	1.33791e-14	28.6058	4.43575e-08	31.0932	1.22966e-08
cg14337614	60.4484	3.77659e-15	30.8291	1.40893e-08	28.9073	3.79639e-08
cg14651919	65.1112	3.53947e-16	41.196	6.88533e-11	27.8894	6.42244e-08
cg14888908	70.2595	2.59968e-17	32.4392	6.14903e-09	39.2204	1.89281e-10
cg15255086	65.8114	2.48099e-16	30.1338	2.0162e-08	31.8017	8.53709e-09
cg16048803	56.6015	2.66862e-14	28.1935	5.48867e-08	34.5748	2.05089e-09
cg16463557	41.7696	5.13438e-11	28.5794	4.49672e-08	28.727	4.16673e-08
cg17563271	94.5026	1.22387e-22	36.3695	8.16198e-10	56.074	3.48973e-14
cg17881353	53.7682	1.12797e-13	27.8172	6.6669e-08	27.7503	6.90147e-08
cg18091083	64.0588	6.03789e-16	29.345	3.02863e-08	35.8424	1.06973e-09
cg18240703	111.688	2.09127e-26	49.9495	7.88766e-13	62.0728	1.65498e-15
cg19579216	64.1458	5.77727e-16	27.6035	7.4455e-08	42.945	2.81509e-11
cg21309379	89.2044	1.78028e-21	38.9412	2.18381e-10	53.8441	1.08521e-13
cg21937660	105.582	4.55274e-25	51.4778	3.62058e-13	53.508	1.28768e-13
cg21982941	61.9554	1.75665e-15	39.4212	1.70781e-10	26.9391	1.04983e-07
cg22283643	80.6813	1.32609e-19	44.634	1.18766e-11	35.2633	1.44003e-09
cg22325823	82.9425	4.22372e-20	33.1603	4.24338e-09	49.1673	1.1752e-12
cg22455720	52.1003	2.63682e-13	27.4341	8.12702e-08	31.0381	1.26507e-08
cg22467810	62.9504	1.05989e-15	26.5513	1.28319e-07	35.4995	1.27558e-09
cg22806229	75.4246	1.89812e-18	35.8998	1.03868e-09	39.9807	1.28239e-10
cg23177095	57.6664	1.55281e-14	29.3352	3.04401e-08	27.981	6.12554e-08
cg23406509	88.324	2.77819e-21	35.4016	1.34134e-09	57.0694	2.10356e-14
cg24322968	81.5102	8.71806e-20	38.8642	2.27173e-10	42.8024	3.02782e-11
cg24426232	75.486	1.84001e-18	29.2014	3.26161e-08	51.6276	3.35462e-13
cg24796998	104.774	6.84545e-25	70.4614	2.3468e-17	31.5992	9.47551e-09
cg25831111	98.2924	1.80478e-23	36.9779	5.97379e-10	69.9407	3.05574e-17
cg26394308	69.8701	3.16708e-17	34.318	2.34014e-09	38.8108	2.3347e-10
cg26545162	54.6702	7.12742e-14	29.51	2.78151e-08	28.4373	4.83908e-08
cg26783127	90.4868	9.31058e-22	66.9841	1.36855e-16	32.796	5.11773e-09
cg26853458	56.386	2.97768e-14	27.8352	6.60499e-08	28.5041	4.67505e-08
cg00057722	115.372	3.26227e-27	68.8671	5.26627e-17	44.8982	1.03774e-11
cg02835371	66.6971	1.58302e-16	30.678	1.52301e-08	36.4165	7.96763e-10
cg03660901	100.187	6.93193e-24	61.2489	2.5149e-15	42.4669	3.59447e-11
cg04756515	63.0924	9.86181e-16	30.5521	1.62506e-08	32.5635	5.76806e-09
cg06191260	91.8784	4.60847e-22	47.4496	2.82189e-12	45.579	7.33017e-12
cg07419144	61.3196	2.42611e-15	29.5968	2.65959e-08	32.8337	5.0195e-09
cg09945482	80.7059	1.30968e-19	37.8958	3.73137e-10	44.152	1.51919e-11
cg14210765	57.8665	1.40262e-14	27.034	9.99541e-08	31.0648	1.24781e-08
cg15671181	58.7139	9.11725e-15	32.3485	6.4427e-09	26.8469	1.10116e-07
cg17813328	65.2642	3.27508e-16	34.6232	2.00057e-09	33.648	3.30221e-09
cg17945422	74.4988	3.03382e-18	38.9039	2.22598e-10	33.7369	3.15456e-09
cg19026976	89.1966	1.78731e-21	63.0811	9.91842e-16	29.0831	3.46703e-08
cg22027766	65.6098	2.74823e-16	36.9374	6.09911e-10	28.0024	6.0583e-08
cg22549408	80.2562	1.64439e-19	46.5104	4.55678e-12	32.4187	6.21436e-09
cg23302884	93.1863	2.37988e-22	37.9302	3.66606e-10	57.7253	1.50698e-14
cg24549153	64.1453	5.7786e-16	36.9601	6.02869e-10	28.295	5.20826e-08
cg26994526	66.3616	1.87676e-16	34.5377	2.09041e-09	33.4389	3.67686e-09
cg27014538	65.7685	2.53555e-16	26.5693	1.27125e-07	36.9157	6.16729e-10
cg27353346	68.2786	7.09761e-17	29.3138	3.07773e-08	41.3298	6.42983e-11
cg00137016	91.6938	5.05907e-22	52.1321	2.59446e-13	40.4966	9.848e-11
cg00378636	69.809	3.26671e-17	28.9937	3.63079e-08	40.2239	1.13229e-10
cg00647741	58.0063	1.30642e-14	29.1647	3.32398e-08	30.8381	1.40235e-08
cg00706441	64.7322	4.29013e-16	28.6764	4.27706e-08	36.1684	9.04915e-10
cg00851394	52.5917	2.05311e-13	26.3167	1.44883e-07	26.3492	1.42471e-07
cg01895740	92.3937	3.552e-22	51.512	3.55796e-13	36.1194	9.27944e-10
cg02045294	65.2063	3.37261e-16	41.4456	6.05979e-11	26.8646	1.09109e-07
cg02314896	70.253	2.60834e-17	43.6912	1.92245e-11	28.7848	4.04409e-08
cg02614657	85.4011	1.21795e-20	28.149	5.61634e-08	59.4908	6.1435e-15
cg03104569	58.0934	1.24981e-14	26.7455	1.16043e-07	32.0795	7.39955e-09
cg03282345	73.8222	4.27407e-18	32.2466	6.7896e-09	45.0128	9.78749e-12
cg03483944	49.153	1.18378e-12	26.4775	1.33311e-07	29.7239	2.49085e-08
cg03489492	78.4145	4.17673e-19	34.9016	1.73401e-09	45.3979	8.04027e-12
cg03720611	74.6433	2.81959e-18	37.8067	3.90569e-10	36.9572	6.03745e-10
cg04269530	71.2333	1.58692e-17	34.1238	2.5858e-09	35.746	1.12395e-09
cg04412303	67.5957	1.0035e-16	32.7343	5.2829e-09	34.2114	2.47188e-09
cg05275229	59.8023	5.24411e-15	26.5818	1.26304e-07	34.5886	2.03639e-09
cg06189175	80.259	1.64211e-19	46.9548	3.63222e-12	33.3959	3.75915e-09
cg06193578	57.4544	1.7295e-14	28.8243	3.96259e-08	29.4496	2.86944e-08
cg06244906	62.9689	1.04999e-15	33.6742	3.25788e-09	28.263	5.29493e-08
cg06440519	55.8467	3.91741e-14	27.9839	6.11656e-08	27.5542	7.63765e-08
cg06495184	85.3187	1.26975e-20	39.8499	1.37125e-10	51.6887	3.25183e-13
cg06627087	64.5258	4.76391e-16	27.9042	6.3736e-08	38.0713	3.41034e-10
cg06698707	78.8606	3.33252e-19	30.4659	1.69897e-08	51.975	2.81059e-13
cg06706875	89.2511	1.73878e-21	41.9614	4.65455e-11	50.4257	6.18828e-13
cg06952310	67.7013	9.51211e-17	28.0331	5.96294e-08	44.2883	1.417e-11
cg07002447	79.5655	2.33255e-19	44.3474	1.3749e-11	34.2629	2.40731e-09
cg07142523	83.7283	2.8383e-20	38.5988	2.60252e-10	46.6648	4.21147e-12
cg07786254	77.0196	8.46362e-19	38.9532	2.17048e-10	39.7455	1.44653e-10
cg07823273	79.3216	2.63901e-19	41.2394	6.73404e-11	39.8857	1.34632e-10
cg08129505	72.8994	6.82153e-18	37.3675	4.89191e-10	37.0868	5.6494e-10
cg08177015	77.8548	5.5451e-19	30.2635	1.88582e-08	57.7079	1.52037e-14
cg08199133	85.4314	1.19938e-20	43.3437	2.29611e-11	40.4013	1.03404e-10
cg08264859	77.1725	7.83316e-19	28.8296	3.9516e-08	57.7594	1.48108e-14
cg08473487	91.7892	4.82084e-22	47.0334	3.48941e-12	41.8553	4.91427e-11
cg09007470	73.0934	6.18284e-18	33.5971	3.38976e-09	43.1218	2.57185e-11
cg09554406	54.0255	9.89536e-14	26.3245	1.44299e-07	28.2215	5.40969e-08
cg09789252	85.0025	1.48996e-20	52.109	2.62519e-13	31.7828	8.62086e-09
cg10384482	129.513	2.61805e-30	64.067	6.01311e-16	65.9781	2.27983e-16
cg10503234	89.1655	1.81566e-21	35.0153	1.63566e-09	55.8469	3.91694e-14
cg10655471	109.544	6.1664e-26	64.1247	5.83935e-16	44.6447	1.1812e-11
cg11223373	55.6286	4.37697e-14	29.7172	2.49948e-08	27.6356	7.32291e-08
cg11351987	66.8318	1.47846e-16	36.5293	7.51948e-10	32.1318	7.20317e-09
cg11446693	65.0595	3.63344e-16	28.277	5.25697e-08	39.5928	1.56416e-10
cg11500774	117.315	1.22474e-27	37.1108	5.58028e-10	93.0413	2.56074e-22
cg11599207	84.5655	1.85844e-20	41.2578	6.67079e-11	43.3029	2.3444e-11
cg12012524	61.5451	2.1636e-15	29.871	2.30881e-08	34.509	2.12138e-09
cg12559179	102.024	2.74247e-24	48.5171	1.63715e-12	57.5085	1.6826e-14
cg13717553	103.884	1.07274e-24	44.2248	1.46377e-11	61.2067	2.56935e-15
cg13793157	72.5936	7.96462e-18	39.8842	1.34739e-10	31.6862	9.06035e-09
cg14277057	58.1913	1.18912e-14	35.2734	1.43262e-09	27.831	6.61946e-08
cg15173319	64.4277	5.00705e-16	29.4019	2.94105e-08	37.4614	4.66204e-10
cg16513932	48.7273	1.47074e-12	32.055	7.49363e-09	26.5616	1.27637e-07
cg16620032	87.6036	3.99903e-21	39.8223	1.39074e-10	48.9115	1.33889e-12
cg16631911	73.0635	6.27728e-18	40.1565	1.17202e-10	33.5424	3.48642e-09
cg16636110	65.6486	2.69466e-16	39.3363	1.78376e-10	28.0172	6.01222e-08
cg16681516	69.07	4.75138e-17	27.0683	9.81984e-08	50.1438	7.14421e-13
cg16722435	67.8881	8.65213e-17	34.9468	1.69421e-09	33.5792	3.42103e-09
cg18458353	85.2536	1.31228e-20	35.2664	1.43778e-09	58.9209	8.20705e-15
cg19183842	70.6974	2.0822e-17	40.5824	9.42486e-11	36.4687	7.75694e-10
cg19560927	71.7346	1.23087e-17	31.3956	1.05231e-08	43.1681	2.51168e-11
cg19628329	114.168	5.98656e-27	46.0357	5.80601e-12	73.2135	5.81776e-18
cg19688418	65.9838	2.27324e-16	29.1312	3.38195e-08	46.2722	5.14565e-12
cg19903766	76.6216	1.0353e-18	30.7327	1.48069e-08	50.2188	6.87617e-13
cg20148881	68.9635	5.01517e-17	33.4304	3.6931e-09	38.6621	2.51951e-10
cg20285546	71.8781	1.14457e-17	38.5344	2.68986e-10	34.3043	2.35664e-09
cg20630647	78.6105	3.78234e-19	46.3563	4.9296e-12	34.7056	1.91766e-09
cg20700792	104.914	6.37918e-25	43.7489	1.86664e-11	68.304	7.00666e-17
cg20893022	85.591	1.10642e-20	49.3247	1.08455e-12	36.2565	8.64898e-10
cg21300318	138.338	3.07331e-32	96.5702	4.30669e-23	47.4736	2.78752e-12
cg21483110	99.8979	8.02286e-24	79.0666	3.00252e-19	27.7072	7.057e-08
cg22105158	70.862	1.91549e-17	39.6361	1.52989e-10	31.7819	8.62443e-09
cg22345576	69.93	3.0723e-17	41.4426	6.06915e-11	29.832	2.35577e-08
cg22676212	102.106	2.63108e-24	34.2369	2.43979e-09	74.5989	2.88373e-18
cg22895231	80.7972	1.25058e-19	41.6863	5.35776e-11	39.5244	1.61996e-10
cg23253978	60.7383	3.25946e-15	29.2193	3.23154e-08	35.2138	1.4771e-09
cg24083746	91.4761	5.64741e-22	33.541	3.48896e-09	63.747	7.0736e-16
cg24254206	85.5021	1.15729e-20	45.2095	8.85235e-12	43.1789	2.49784e-11
cg24333150	63.0484	1.00846e-15	29.0787	3.47486e-08	32.8199	5.05525e-09
cg24815853	82.2325	6.04906e-20	27.5396	7.69534e-08	55.8074	3.99648e-14
cg25394109	74.5376	2.9747e-18	43.3207	2.3232e-11	31.709	8.95473e-09
cg25946304	73.0118	6.44376e-18	34.7301	1.89367e-09	42.2278	4.06186e-11
cg26218977	55.6366	4.35936e-14	28.3471	5.0699e-08	28.3974	4.93995e-08
cg26241993	95.3123	8.12995e-23	58.5582	9.86822e-15	32.5924	5.68285e-09
cg26456183	57.998	1.31193e-14	29.6433	2.59658e-08	30.6625	1.53522e-08
cg26594419	82.6164	4.9814e-20	54.9858	6.0703e-14	28.0955	5.77356e-08
cg26619908	59.1946	7.14124e-15	31.2229	1.1502e-08	28.7058	4.21264e-08
cg26715644	114.983	3.96972e-27	36.9503	6.05904e-10	86.8876	5.7433e-21
cg26775079	66.0591	2.18806e-16	35.9557	1.0093e-09	31.271	1.12203e-08
cg27116186	198.931	1.78722e-45	77.7693	5.79019e-19	122.701	8.1068e-29
cg00032609	58.7863	8.7879e-15	33.9421	2.83885e-09	28.9873	3.64262e-08
cg01082601	71.947	1.10527e-17	34.3304	2.32529e-09	40.6625	9.04624e-11
cg01497154	60.1433	4.40978e-15	30.1844	1.96433e-08	34.1082	2.60655e-09
cg03165807	137.355	5.04149e-32	48.7232	1.47381e-12	93.4003	2.1359e-22
cg03168614	54.4083	8.14354e-14	31.4204	1.03892e-08	28.032	5.96636e-08
cg07781736	57.6323	1.57995e-14	32.3294	6.50651e-09	28.4797	4.73427e-08
cg08424491	128.151	5.20061e-30	49.1206	1.20349e-12	84.5641	1.8598e-20
cg08440266	73.7381	4.46006e-18	39.2739	1.84167e-10	33.0909	4.39743e-09
cg09015232	75.5341	1.79579e-18	30.1065	2.04482e-08	47.3938	2.90335e-12
cg11188443	62.6837	1.21358e-15	31.3789	1.0614e-08	31.7089	8.9552e-09
cg12969998	95.1493	8.82788e-23	37.559	4.43446e-10	58.4263	1.05527e-14
cg13410002	69.9531	3.03662e-17	31.5337	9.80049e-09	41.0457	7.43567e-11
cg13588354	57.3623	1.81247e-14	26.8215	1.11571e-07	29.0575	3.513e-08
cg13635431	70.2823	2.56983e-17	41.6059	5.58288e-11	29.3512	3.0189e-08
cg13683550	70.3284	2.51048e-17	40.2146	1.13769e-10	31.6044	9.45001e-09
cg14944362	79.4318	2.49579e-19	28.5971	4.45583e-08	58.2747	1.13981e-14
cg17650274	69.0189	4.8761e-17	32.0955	7.33882e-09	36.3038	8.44192e-10
cg18376773	65.3974	3.06104e-16	33.7382	3.15249e-09	29.2825	3.12784e-08
cg19059861	139.929	1.37941e-32	50.9664	4.69801e-13	93.7844	1.75915e-22
cg19375981	88.0032	3.26735e-21	47.7076	2.4739e-12	41.0808	7.30316e-11
cg20003983	66.7062	1.57569e-16	39.7503	1.44299e-10	27.5783	7.54303e-08
cg20716932	59.7371	5.42076e-15	33.2183	4.11849e-09	26.3123	1.45214e-07
cg20907471	68.741	5.61415e-17	39.5705	1.58217e-10	30.8788	1.37327e-08
cg22764390	68.7066	5.71286e-17	33.0027	4.60166e-09	36.6278	7.14902e-10
cg23666831	67.0985	1.29135e-16	30.0515	2.10366e-08	37.6433	4.24682e-10
cg24122922	64.9583	3.82497e-16	32.2023	6.94648e-09	32.8196	5.05594e-09
cg24147187	66.6303	1.63753e-16	31.4835	1.00573e-08	35.6611	1.17404e-09
cg24940951	78.1877	4.68497e-19	43.7506	1.86497e-11	34.2753	2.39212e-09
cg01065599	85.3527	1.24811e-20	44.0628	1.59004e-11	42.4333	3.65669e-11
cg03531951	100.758	5.19757e-24	74.2443	3.45123e-18	32.6454	5.52992e-09
cg07018760	59.285	6.82063e-15	27.9829	6.11963e-08	33.581	3.41778e-09
cg07152925	60.5259	3.63074e-15	31.8255	8.43309e-09	33.8329	3.00278e-09
cg07629165	75.2426	2.08144e-18	40.3237	1.07592e-10	42.5567	3.43321e-11
cg08173915	52.111	2.62246e-13	32.5209	5.8959e-09	33.8157	3.02938e-09
cg11321156	100.84	4.98679e-24	66.4301	1.81258e-16	35.2803	1.42751e-09
cg11410404	69.4093	4.00061e-17	34.129	2.57878e-09	32.9056	4.83712e-09
cg12792526	100.509	5.89394e-24	34.2364	2.44039e-09	74.8412	2.55069e-18
cg15636421	78.7249	3.56956e-19	39.0092	2.1091e-10	37.4621	4.6603e-10
cg23553008	59.1748	7.21351e-15	26.627	1.23387e-07	32.8986	4.85473e-09
cg25421566	99.4007	1.03124e-23	59.8	5.25019e-15	39.8674	1.35902e-10
cg01241007	64.045	6.08039e-16	29.5878	2.67196e-08	35.7722	1.10897e-09
cg02756845	57.3398	1.83327e-14	26.8348	1.10805e-07	33.7006	3.21399e-09
cg03741889	109.991	4.9227e-26	52.2859	2.39909e-13	67.1832	1.23708e-16
cg04021014	51.6448	3.32533e-13	26.4998	1.31785e-07	27.6503	7.26738e-08
cg04243368	82.0464	6.64661e-20	28.8074	3.99726e-08	58.2063	1.1801e-14
cg06215643	104.354	8.46121e-25	59.1949	7.14019e-15	47.7086	2.47259e-12
cg06876311	74.642	2.82155e-18	43.5051	2.11432e-11	31.2979	1.10659e-08
cg07548257	56.5293	2.76841e-14	27.3767	8.37195e-08	31.7009	8.99176e-09
cg09912512	75.3701	1.95124e-18	38.443	2.81884e-10	35.4565	1.30402e-09
cg09929856	75.5334	1.79636e-18	50.8731	4.92663e-13	26.4947	1.3213e-07
cg10257263	82.4369	5.45482e-20	29.2497	3.18133e-08	57.7611	1.47983e-14
cg12262698	77.7682	5.79348e-19	38.2262	3.15007e-10	39.7406	1.45016e-10
cg13226135	87.0106	5.39705e-21	62.8612	1.109e-15	26.6941	1.19172e-07
cg14518658	64.1342	5.81127e-16	36.7679	6.65327e-10	29.2618	3.16157e-08
cg16195245	56.0414	3.54798e-14	37.7192	4.08485e-10	29.5751	2.68954e-08
cg17338254	77.5214	6.56463e-19	49.0741	1.23239e-12	28.6453	4.34616e-08
cg17564844	59.5193	6.05503e-15	30.1172	2.03349e-08	30.8762	1.37512e-08
cg17610931	79.8733	1.996e-19	28.8743	3.86164e-08	56.3704	3.00134e-14
cg19098790	75.6768	1.67053e-18	43.3121	2.33347e-11	34.9547	1.68734e-09
cg19480425	129.154	3.13732e-30	74.9634	2.39763e-18	51.1551	4.2675e-13
cg20522370	84.1095	2.34059e-20	53.3167	1.41942e-13	29.1727	3.31033e-08
cg20683057	74.4824	3.05904e-18	38.6023	2.59787e-10	39.9016	1.33545e-10
cg22512803	66.3368	1.90045e-16	33.0282	4.54159e-09	36.0941	9.40086e-10
cg25786366	71.9033	1.13004e-17	40.896	8.02762e-11	31.6999	8.99664e-09
cg26980323	138.457	2.89452e-32	49.9707	7.80279e-13	91.6025	5.2979e-22
