# Supplementary material for: Genotype effects contribute to variation in longitudinal methylome patterns in older people
Source: Genome Med. 2018 Oct 22;10:75. doi: 10.1186/s13073-018-0585-7 (PMC6198530; doi:10.1186/s13073-018-0585-7)
Supplement: Supplementary file 4 — Table S3. Gene Ontology analysis on the genes around the 1507 rsCpGs. (CSV 3 kb) [file 13073_2018_585_MOESM4_ESM.csv]

Table S3: Gene ontology analysis on the genes around the 1,507 rsCpGs
PANTHER GO-Slim Biological Process	REFLIST (18607)	number of test gene	expected	over/under	fold Enrichment	raw P-value	FDR
digestive tract mesoderm development (GO:0007502)	18	7	0.99	+	7.09	2.11E-04	2.45E-03
segment specification (GO:0007379)	75	26	4.11	+	6.32	6.64E-12	5.40E-10
pattern specification process (GO:0007389)	107	28	5.87	+	4.77	2.62E-10	1.28E-08
ectoderm development (GO:0007398)	207	53	11.35	+	4.67	5.94E-18	1.45E-15
mesoderm development (GO:0007498)	263	46	14.42	+	3.19	1.12E-10	6.82E-09
embryo development (GO:0009790)	104	18	5.7	+	3.16	5.89E-05	8.45E-04
neuron-neuron synaptic transmission (GO:0007270)	85	14	4.66	+	3	5.88E-04	5.52E-03
cell-cell adhesion (GO:0016337)	137	19	7.51	+	2.53	7.16E-04	6.24E-03
cyclic nucleotide metabolic process (GO:0009187)	102	14	5.59	+	2.5	2.78E-03	2.18E-02
nervous system development (GO:0007399)	305	39	16.72	+	2.33	5.98E-06	1.22E-04
cell-cell signaling (GO:0007267)	556	68	30.48	+	2.23	6.93E-09	2.11E-07
cell adhesion (GO:0007155)	344	42	18.86	+	2.23	6.85E-06	1.29E-04
biological adhesion (GO:0022610)	344	42	18.86	+	2.23	6.85E-06	1.19E-04
synaptic transmission (GO:0007268)	373	45	20.45	+	2.2	3.53E-06	8.60E-05
developmental process (GO:0032502)	1454	165	79.71	+	2.07	1.77E-17	2.17E-15
system development (GO:0048731)	435	49	23.85	+	2.05	9.50E-06	1.55E-04
cell differentiation (GO:0030154)	528	53	28.94	+	1.83	8.37E-05	1.14E-03
single-multicellular organism process (GO:0044707)	1501	144	82.28	+	1.75	3.68E-10	1.50E-08
multicellular organismal process (GO:0032501)	1517	144	83.16	+	1.73	6.55E-10	2.28E-08
ion transport (GO:0006811)	378	35	20.72	+	1.69	4.73E-03	3.30E-02
cellular component morphogenesis (GO:0032989)	400	37	21.93	+	1.69	4.25E-03	3.05E-02
regulation of transcription from RNA polymerase II promoter (GO:0006357)	572	50	31.36	+	1.59	2.31E-03	1.88E-02
system process (GO:0003008)	961	83	52.68	+	1.58	1.02E-04	1.31E-03
neurological system process (GO:0050877)	865	74	47.42	+	1.56	3.70E-04	3.92E-03
cell communication (GO:0007154)	2486	200	136.28	+	1.47	6.68E-08	1.81E-06
cell surface receptor signaling pathway (GO:0007166)	1046	84	57.34	+	1.46	8.85E-04	7.45E-03
biological regulation (GO:0065007)	2724	205	149.32	+	1.37	4.85E-06	1.08E-04
signal transduction (GO:0007165)	2125	158	116.49	+	1.36	1.35E-04	1.65E-03
regulation of biological process (GO:0050789)	2214	162	121.37	+	1.33	2.56E-04	2.84E-03
Unclassified (UNCLASSIFIED)	8588	404	470.78	-	0.86	4.68E-05	7.14E-04
primary metabolic process (GO:0044238)	4411	195	241.8	-	0.81	6.34E-04	5.73E-03
cellular component biogenesis (GO:0044085)	715	22	39.19	-	0.56	3.95E-03	2.92E-02
response to stress (GO:0006950)	540	15	29.6	-	0.51	4.78E-03	3.24E-02
DNA metabolic process (GO:0006259)	370	6	20.28	-	0.3	5.65E-04	5.52E-03
DNA repair (GO:0006281)	160	1	8.77	-	0.11	3.58E-03	2.73E-02
sensory perception of smell (GO:0007608)	198	1	10.85	-	0.09	5.60E-04	5.69E-03
rRNA metabolic process (GO:0016072)	106	0	5.81	-	< 0.01	6.80E-03	4.37E-02
nuclear transport (GO:0051169)	116	0	6.36	-	< 0.01	4.79E-03	3.16E-02
