# Supplementary material for: Genotype effects contribute to variation in longitudinal methylome patterns in older people
Source: Genome Med. 2018 Oct 22;10:75. doi: 10.1186/s13073-018-0585-7 (PMC6198530; doi:10.1186/s13073-018-0585-7)
Supplement: Supplementary file 5 — Table S4. Pathway analysis on the genes around the 1507 rsCpGs in ConsensusPathDB database. (CSV 16 kb) [file 13073_2018_585_MOESM5_ESM.csv]

Table S4: Pathway analysis on the genes around the 1,507 rsCpGs in ConsensusPathDB database
p-value	q-value	pathway	source	external_id	members_input_overlap	members_input_overlap_geneids	size	effective_size
1.37E-09	1.90E-06	Neuronal System	Reactome	R-HSA-112316	SLC17A7; KCNC1; SLC32A1; EPB41L3; CAMK4; KCNA4; KCNK3; GABRA1; SYT12; DLG2; PPFIA3; NEFL; CACNA1B; CHRNB2; KCNMA1; GNG12; GNG13; DLGAP2; DLGAP3; DLGAP4; GRIN1; KCND3; GRIN2D; KCNK18; NLGN1; KCNK10; GALNT8; KCNF1; KCNB2; SLITRK1; KCNK9; SYT9; LRRC4B; PTPRS; NRXN2; APBA2; KCNJ9; GRIK3; HCN4; NRXN1; SYT7; GNG4; ABCC8; CHRNG; CHRND; KCNN3; GLRA1; KCNV1	1141; 10021; 54207; 9066; 8541; 55970; 9312; 6833; 1740; 22839; 2786; 321; 51764; 3778; 1144; 3765; 2906; 9378; 26290; 2899; 51305; 1146; 4747; 3777; 58512; 27012; 143425; 3746; 814; 9228; 140679; 2902; 3782; 2554; 3739; 94030; 338567; 9379; 774; 22871; 3752; 91683; 114798; 2741; 23136; 57030; 5802; 3754	368	365
3.76E-07	0.000262113	Protein-protein interactions at synapses	Reactome	R-HSA-6794362	SYT9; EPB41L3; LRRC4B; PTPRS; PPFIA3; NLGN1; DLGAP2; SLITRK1; NRXN2; NRXN1; SYT7; SYT12; DLGAP3; DLG2; APBA2; GRIN2D; GRIN1; DLGAP4	94030; 58512; 9066; 9379; 8541; 22871; 143425; 91683; 114798; 2906; 9378; 23136; 9228; 2902; 1740; 22839; 321; 5802	88	88
7.21E-07	0.000308338	Neurexins and neuroligins	Reactome	R-HSA-6794361	SYT9; EPB41L3; DLG2; DLGAP4; DLGAP2; NLGN1; NRXN2; NRXN1; SYT7; SYT12; DLGAP3; APBA2; GRIN2D; GRIN1	91683; 22871; 143425; 9228; 58512; 9066; 2902; 9379; 2906; 9378; 23136; 1740; 321; 22839	57	57
8.85E-07	0.000308338	GPCR ligand binding	Reactome	R-HSA-500792	CCL1; ADORA1; P2RY2; S1PR5; EDNRA; CRH; GNG13; GIPR; NPY; OPN4; FZD5; RXFP3; IHH; GNG12; ADRA2C; HRH2; GRM4; UCN; GRM6; GRM2; WNT9B; PDYN; ADORA2A; MC3R; MLN; RAMP3; NPFFR1; HTR7; BDKRB2; PNOC; PTH2; NPSR1; PYY; PTCH1; GPR4; WNT2; APP; GNAS; SHH; GNG4; ADRB3; SSTR5; OPRD1; GPR132; SCTR; TAS1R2; WNT7B	2828; 4985; 7349; 134; 387129; 55970; 7855; 2916; 2786; 351; 3363; 51764; 113091; 5697; 5727; 80834; 3274; 64106; 152; 7472; 6755; 5368; 2912; 7484; 1392; 4852; 135; 7477; 624; 2914; 94233; 4295; 5029; 6344; 51289; 3549; 29933; 1909; 6346; 2696; 6469; 5173; 2778; 10268; 4159; 155; 53637	466	435
2.17E-06	0.000604188	Class B/2 (Secretin family receptors)	Reactome	R-HSA-373080	FZD5; GNAS; WNT2; WNT9B; IHH; GNG12; GNG13; SCTR; GNG4; RAMP3; SHH; UCN; CRH; PTCH1; PTH2; GIPR; WNT7B	1392; 7477; 113091; 5727; 7349; 55970; 7855; 2696; 6469; 2778; 7472; 10268; 2786; 6344; 51764; 7484; 3549	96	89
2.68E-06	0.000623382	Potassium Channels	Reactome	R-HSA-1296071	ABCC8; KCND3; KCNC1; KCNK18; KCNJ9; KCNF1; HCN4; KCNK10; KCNK3; KCNN3; KCNMA1; GNG4; GALNT8; GNG12; KCNB2; KCNA4; KCNV1; KCNK9	10021; 54207; 3777; 338567; 27012; 3752; 3765; 55970; 9312; 26290; 3746; 6833; 51305; 3782; 2786; 3739; 3754; 3778	100	100
3.22E-06	0.000641772	Maturity onset diabetes of the young - Homo sapiens (human)	KEGG	path:hsa04950	PKLR; FOXA2; BHLHA15; ONECUT1; PAX4; PAX6; NR5A2; NEUROG3; MAFA	168620; 50674; 389692; 2494; 5313; 5078; 5080; 3170; 3175	26	26
2.36E-05	0.004104489	Neuroactive ligand-receptor interaction - Homo sapiens (human)	KEGG	path:hsa04080	ADORA1; EDNRA; GIPR; GABRA1; ADORA2A; RXFP3; CHRNB2; S1PR5; ADRA2C; HRH2; GRM4; GRIN1; GPR83; GRM2; OPRD1; GRIN2D; MC3R; NPFFR1; HTR7; PARD3; P2RY2; GRM6; BDKRB2; GPR156; GLRA1; GRIK3; ADRB3; SSTR5; CHRNG; CHRND; SCTR	4159; 2696; 51289; 6755; 64106; 624; 1144; 1146; 135; 10888; 152; 155; 165829; 1141; 6344; 3274; 53637; 3363; 134; 2899; 2902; 2906; 2912; 2914; 2916; 1909; 4985; 2741; 2554; 5029; 56288	278	272
8.72E-05	0.012307055	Heart Development	Wikipathways	WP1591	FOXA2; SHH; TBX1; HAND1; HAND2; TBX5; GATA6; IRX4; GATA4; FOXC2	3170; 6899; 9464; 2303; 9421; 50805; 2626; 2627; 6910; 6469	47	46
8.83E-05	0.012307055	Axon guidance	Reactome	R-HSA-422475	SCN7A; EGFR; DCC; CHL1; SPTBN4; PITPNA; CACNA1H; CACNA1I; LHX2; LHX3; NCAN; RAP1GAP; KIF4B; NEO1; CRMP1; GRIN1; EPHB2; EPHB3; ITGB3; DPYSL5; EPHB4; GAB2; MSI1; UNC5A; EFNA3; UNC5D; ARPC4; NFASC; COL4A2; SDC2; ANK3; COL6A3; SCN5A; ROBO3; COL6A6	90249; 2048; 288; 8022; 285643; 2050; 8911; 1630; 10752; 5909; 8912; 6331; 6383; 2049; 10093; 5306; 6332; 2902; 1293; 9355; 57731; 1956; 1944; 131873; 64221; 1463; 1284; 1400; 3690; 56896; 4440; 23114; 4756; 137970; 9846	357	346
0.000134099	0.016993976	Developmental Biology	Reactome	R-HSA-1266738	KRT75; SCN7A; ACVR1C; KLK12; EGFR; ITGB3; DCC; UNC5D; GATA6; GSC; TCHH; PKP3; PKP1; CHL1; KRT9; SPTBN4; PITPNA; CACNA1H; CACNA1I; LHX2; LHX3; KAZN; MYOD1; KIF4B; PPL; NEO1; CRMP1; GRIN1; EPHB2; EPHB3; KRT28; DPYSL5; EPHB4; GAB2; MSI1; UNC5A; EFNA3; DSP; ARPC4; NFASC; SALL1; COL4A2; KLK8; NCAN; CTNNA2; RAP1GAP; SDC2; ANK3; COL6A3; SCN5A; ROBO3; COL6A6	4654; 90249; 2048; 285643; 288; 8022; 23254; 2050; 8911; 3857; 10752; 162605; 5909; 8912; 11202; 6331; 6383; 2049; 10093; 1630; 5306; 145258; 9119; 6332; 57731; 5493; 1496; 2902; 1832; 1293; 130399; 9355; 7062; 1956; 1944; 4756; 131873; 43849; 64221; 1463; 1284; 1400; 3690; 56896; 11187; 4440; 23114; 5317; 137970; 9846; 2627; 6299	618	602
0.000220569	0.024679198	Splicing factor NOVA regulated synaptic proteins	Wikipathways	WP4148	EPB41L3; NEO1; RAP1GAP; KCNMA1; ANK3; MAPK4; CHL1; GRIN1; PRKCZ	2902; 3778; 288; 5909; 23136; 10752; 5590; 5596; 4756	42	42
0.00023015	0.024679198	Endoderm Differentiation	Wikipathways	WP2853	BMP7; LHX1; SFRP1; APP; HOXC11; FOXA2; HOXA1; GATA6; DUSP4; GATA4; NKX2-1; ONECUT1	2627; 655; 3975; 2626; 351; 7080; 3175; 6422; 3227; 1846; 3170; 3198	71	71
0.000272648	0.027147938	Hippo signaling pathway - Homo sapiens (human)	KEGG	path:hsa04390	BMP7; DLG2; AXIN2; CCND1; WNT2; WNT9B; PARD3; GLI2; TEAD3; YWHAH; PRKCZ; FZD5; APC2; WNT5B; FRMD6; WNT7B; WTIP; CTNNA2; CTNNA3	10297; 595; 8313; 29119; 81029; 655; 7855; 2736; 1740; 7472; 7477; 7484; 7005; 7533; 122786; 126374; 5590; 1496; 56288	154	152
0.000365604	0.033976825	BMP Signaling Pathway in Eyelid Development	Wikipathways	WP3927	SFRP1; EGFR; DKK2; INHBB; SHH; FOXC2	6469; 6422; 2303; 3625; 1956; 27123	20	20
0.000402316	0.03505178	FTO Obesity Variant Mechanism	Wikipathways	WP3407	IRX5; TBX1; ARID5B; IRX3	10265; 84159; 79191; 6899	8	8
0.000543293	0.044549987	Neural Crest Differentiation	Wikipathways	WP2064	BMP7; GBX2; LHX2; ZIC5; COL11A2; LHX1; TLX2; PAX7; DLL3; HAND1; HOXA1; AXIN2; PHOX2B; DMBX1	1302; 10683; 127343; 85416; 5081; 655; 2637; 3975; 9421; 8929; 9355; 8313; 3196; 3198	101	100
0.000642399	0.049750246	Dopaminergic Neurogenesis	Wikipathways	WP2855	GBX2; NR4A2; LMX1A; GLI2; EN1; FOXA2; SHH	2736; 2637; 4009; 4929; 2019; 3170; 6469	30	30
0.00072483	0.051463111	Ectoderm Differentiation	Wikipathways	WP2858	LHX1; FOXA2; FZD5; MZF1; NLGN1; GATA6; PLCXD3; TFAP2C; SHH; KCNK10; NR2F2; CDH8; PAX6; CTNNA2; FOXL1; ANKS1B; TRPM2	1496; 7226; 56899; 22871; 2300; 7022; 7026; 5080; 1006; 7593; 7855; 2627; 6469; 3170; 345557; 3975; 54207	142	139
0.000738352	0.051463111	Cocaine addiction - Homo sapiens (human)	KEGG	path:hsa05030	PPP1R1B; PDYN; GNAS; FOSB; CREB5; GRIN2D; GRIN1; BDNF; GRM2	2906; 2354; 627; 5173; 84152; 2902; 2778; 2912; 9586	49	49
0.000803583	0.052144571	Nicotine addiction - Homo sapiens (human)	KEGG	path:hsa05033	CHRNB2; SLC17A8; CACNA1B; SLC17A7; GRIN2D; GRIN1; GABRA1; SLC32A1	774; 140679; 246213; 57030; 2902; 2906; 1141; 2554	40	40
0.000835017	0.052144571	Sympathetic Nerve Pathway (Neuroeffector Junction)	PharmGKB	PA2042	PYY; DBH; CACNA1B; ADRA2C; NPY; SLC22A3	774; 152; 6581; 5697; 1621; 4852	23	23
0.000860348	0.052144571	Phosphodiesterases in neuronal function	Wikipathways	WP4222	ADORA2A; PPP1R1B; NOS1; PDE2A; PDE6B; GRIN2D; GRIN1; PDE4C; PDE10A	2902; 135; 5138; 2906; 84152; 4842; 10846; 5143; 5158	52	50
0.001249551	0.068347548	Basal cell carcinoma - Homo sapiens (human)	KEGG	path:hsa05217	AXIN2; WNT2; GLI2; APC2; FZD5; WNT9B; SHH; WNT5B; PTCH1; WNT7B	81029; 6469; 7472; 2736; 7477; 7484; 10297; 5727; 8313; 7855	63	63
0.001262485	0.068347548	Mesodermal Commitment Pathway	Wikipathways	WP2857	BMP7; RARB; ARID5B; PAX6; FOXA2; CCND1; SMAD6; FOXC2; TBX3; ZIC5; ZIC2; HAND1; TBX1; GATA6; AXIN2; PBX3; FZD5	84159; 5915; 595; 7855; 5090; 9421; 85416; 5080; 7546; 8313; 6926; 655; 2627; 3170; 6899; 4091; 2303	153	146
0.001274775	0.068347548	Amine-derived hormones	Reactome	R-HSA-209776	TPO; DBH; TPH2; DIO2; DIO3	1621; 1734; 7173; 1735; 121278	18	17
0.001522482	0.0786052	Antiarrhythmic Pathway, Pharmacodynamics	PharmGKB	PA2033	CACNA1H; KCND3; HCN4; DSP; KCNK3; ABCC8; FKBP1B; SCN5A; KCNIP2	10021; 6833; 3752; 6331; 3777; 8912; 30819; 1832; 2281	55	54
0.001681037	0.083691617	Cell adhesion molecules (CAMs) - Homo sapiens (human)	KEGG	path:hsa04514	ITGA8; HLA-DPB1; LRRC4B; NLGN1; SDC2; CD40; HLA-E; NRXN2; NFASC; NEO1; NRXN1; MADCAM1; CD8A; CDH3; CLDN3; PDCD1	22871; 5133; 3115; 3133; 23114; 958; 9378; 9379; 6383; 8516; 94030; 1365; 4756; 925; 1001; 8174	145	137
0.001847619	0.088813143	Morphine addiction - Homo sapiens (human)	KEGG	path:hsa05032	PDE2A; ADORA1; KCNJ9; GNAS; GNG12; GNG13; SLC32A1; GNG4; CACNA1B; PDE4C; GABRA1; PDE10A	5138; 5143; 51764; 10846; 134; 55970; 3765; 2778; 2786; 774; 140679; 2554	91	89
0.001955704	0.090875027	Signaling pathways regulating pluripotency of stem cells - Homo sapiens (human)	KEGG	path:hsa04550	FZD5; ACVR1C; ESRRB; WNT2; ONECUT1; WNT9B; ID3; TBX3; INHBB; PAX6; HAND1; APC2; WNT5B; WNT7B; LIFR; AXIN2	7855; 3625; 2103; 10297; 3175; 8313; 81029; 9421; 6926; 7472; 7477; 3399; 130399; 7484; 3977; 5080	139	139
0.002200172	0.094970152	Phase 4 - resting membrane potential	Reactome	R-HSA-5576886	KCNK9; KCNK5; KCNK10; KCNK18; KCNK3	3777; 338567; 8645; 54207; 51305	19	19
0.002413558	0.094970152	Activation of anterior HOX genes in hindbrain development during early embryogenesis	Wikipathways	WP3813	HOXD4; HOXC4; HOXA1; HOXD3	3232; 3221; 3233; 3198	12	12
0.002413558	0.094970152	Tandem pore domain potassium channels	Reactome	R-HSA-1296346	KCNK10; KCNK9; KCNK18; KCNK3	3777; 338567; 51305; 54207	12	12
0.002506127	0.094970152	G-protein activation	Reactome	R-HSA-202040	PDYN; GNAZ; GNG13; GNG4; GNG12; GNAT1	2786; 2779; 5173; 55970; 51764; 2781	28	28
0.002518732	0.094970152	G alpha (i) signalling events	Reactome	R-HSA-418594	CCL1; ADORA1; S1PR5; GNAT1; ADRA2C; PPP1R1B; RDH8; RXFP3; CAMK4; GNG12; GNG13; GRM4; SSTR5; GRM6; GRM2; TAS1R2; PDYN; STRA6; RBP1; LPL; PNOC; PYY; BDKRB2; GNAS; APP; PCP2; GNAZ; PDE6B; GNG4; NPY; OPRD1; PDE4C; SDC2	4985; 134; 55970; 4023; 2916; 2786; 351; 51764; 5697; 2779; 80834; 152; 6755; 64220; 2778; 5368; 2912; 4852; 5143; 814; 5947; 624; 126006; 2914; 6383; 51289; 5158; 84152; 2781; 6346; 50700; 5173; 53637	399	385
0.002612585	0.094970152	TWIK-releated acid-sensitive K+ channel (TASK)	Reactome	R-HSA-1299316	KCNK9; KCNK3	3777; 51305	2	2
0.002612585	0.094970152	BDNF activates NTRK2 (TRKB) signaling	Reactome	R-HSA-9024909	BDNF; NTRK2	4915; 627	2	2
0.002612585	0.094970152	SDK interactions	Reactome	R-HSA-373756	SDK1; SDK2	54549; 221935	2	2
0.002656984	0.094970152	cAMP signaling pathway - Homo sapiens (human)	KEGG	path:hsa04024	GRIN1; ADORA2A; NPY; PPP1R1B; ARAP3; PDE4C; ADORA1; CREB5; RRAS2; HCN4; CAMK4; RAPGEF4; CNGA3; SSTR5; GRIN2D; EDNRA; GIPR; PTCH1; BDNF; GNAS	5727; 6755; 134; 135; 2696; 627; 84152; 5143; 1909; 1261; 4852; 22800; 2778; 10021; 814; 11069; 2902; 2906; 9586; 64411	198	197
0.00334647	0.114741689	Serotonin and anxiety-related events	Wikipathways	WP3944	CRH; ARC; GRIN2D; NLGN1	22871; 1392; 23237; 2906	13	13
0.003374756	0.114741689	GPCR signaling-G alpha s Epac and ERK	INOH	None	ADORA1; RAPGEF4; BDNF; CRH; ADORA2A; FZD5; INHBB; GRM4; GRM6; GRM2; PDGFB; MLN; DLL3; SHH; BMP7; PYY; GNAS; WNT2; IHH; NPY; WNT9B; WNT5B; FGF23; WNT7B	4852; 2916; 7477; 10683; 3625; 5697; 2914; 5155; 134; 7855; 81029; 135; 6469; 655; 2778; 7472; 8074; 11069; 4295; 1392; 627; 2912; 7484; 3549	272	258
0.003992847	0.126500659	Highly sodium permeable acetylcholine nicotinic receptors	Reactome	R-HSA-629587	CHRNB2; CHRNG; CHRND	1141; 1146; 1144	7	7
0.003992847	0.126500659	Phase 1 - inactivation of fast Na+ channels	Reactome	R-HSA-5576894	KCND3; KCNIP4; KCNIP2	30819; 80333; 3752	7	7
0.003992847	0.126500659	Metformin Pathway, Pharmacokinetics	PharmGKB	PA165948259	SLC47A1; SLC27A1; SLC22A3	55244; 376497; 6581	7	7
0.004214819	0.127727348	GPCR signaling-G alpha i	INOH	None	ADORA1; BDNF; CRH; ADORA2A; FZD5; INHBB; GRM4; GRM6; GRM2; PDGFB; MLN; DLL3; SHH; BMP7; PYY; GNAS; WNT2; IHH; NPY; WNT9B; WNT5B; FGF23; WNT7B	4852; 2916; 7477; 10683; 3625; 5697; 2914; 5155; 134; 7855; 81029; 135; 6469; 655; 2778; 7472; 8074; 4295; 1392; 627; 2912; 7484; 3549	262	248
0.004214819	0.127727348	GPCR signaling-pertussis toxin	INOH	None	ADORA1; BDNF; CRH; ADORA2A; FZD5; INHBB; GRM4; GRM6; GRM2; PDGFB; MLN; DLL3; SHH; BMP7; PYY; GNAS; WNT2; IHH; NPY; WNT9B; WNT5B; FGF23; WNT7B	4852; 2916; 7477; 10683; 3625; 5697; 2914; 5155; 134; 7855; 81029; 135; 6469; 655; 2778; 7472; 8074; 4295; 1392; 627; 2912; 7484; 3549	262	248
0.004497562	0.133395772	Glycosphingolipid biosynthesis - ganglio series - Homo sapiens (human)	KEGG	path:hsa00604	ST3GAL2; ST8SIA5; ST6GALNAC5; B4GALNT1	29906; 81849; 6483; 2583	15	14
0.004806203	0.139580135	Cushing,s syndrome - Homo sapiens (human)	KEGG	path:hsa04934	CACNA1H; CACNA1I; FZD5; GNAS; CCND1; WNT2; CREB5; EGFR; KCNK3; WNT9B; APC2; WNT5B; KCNA4; WNT7B; CRH; AXIN2	10297; 595; 8313; 81029; 3739; 7855; 3777; 2778; 8912; 7472; 7477; 7484; 8911; 1392; 9586; 1956	154	152
0.005068083	0.144181778	Glucagon-type ligand receptors	Reactome	R-HSA-420092	GNAS; GNG12; GNG13; GNG4; SCTR; GIPR	2696; 2786; 51764; 2778; 6344; 55970	33	32
0.005888054	0.155248946	Hedgehog Signaling Pathway	Wikipathways	WP47	SHH; GLI2; IHH; PTCH1	6469; 2736; 3549; 5727	16	15
0.006147166	0.155248946	Excitatory Neural Signalling Through 5-HTR 7 and Serotonin	SMPDB	SMP00311	HTR7; GNG12; GNAS	2778; 55970; 3363	8	8
0.006147166	0.155248946	Intracellular Signalling Through Histamine H2 Receptor and Histamine	SMPDB	SMP00335	HRH2; GNG12; GNAS	3274; 2778; 55970	8	8
0.006147166	0.155248946	Ligand-receptor interactions	Reactome	R-HSA-5632681	SHH; IHH; PTCH1	5727; 6469; 3549	8	8
0.006147166	0.155248946	Release of Hh-Np from the secreting cell	Reactome	R-HSA-5362798	SHH; IHH; NOTUM	147111; 6469; 3549	8	8
0.006182552	0.155248946	GPCR signaling-cholera toxin	INOH	None	ADORA1; BDNF; CRH; ADORA2A; FZD5; INHBB; GRM4; GRM6; GRM2; PDGFB; MLN; DLL3; SHH; BMP7; PYY; GNAS; WNT2; IHH; NPY; WNT9B; WNT5B; FGF23; WNT7B	4852; 2916; 7477; 10683; 3625; 5697; 2914; 5155; 134; 7855; 4295; 81029; 135; 6469; 655; 2778; 7472; 8074; 1392; 627; 2912; 7484; 3549	270	256
0.006236686	0.155248946	GPCR signaling-G alpha s PKA and ERK	INOH	None	ADORA1; RAPGEF4; BDNF; CRH; ADORA2A; FZD5; INHBB; GRM4; GRM6; GRM2; PDGFB; MLN; DLL3; SHH; BMP7; PYY; GNAS; WNT2; IHH; NPY; WNT9B; WNT5B; FGF23; WNT7B	4852; 2916; 7477; 10683; 3625; 5697; 2914; 5155; 134; 7855; 81029; 135; 6469; 655; 2778; 7472; 8074; 11069; 4295; 1392; 627; 2912; 7484; 3549	285	271
0.006508734	0.158819261	Voltage gated Potassium channels	Reactome	R-HSA-1296072	KCND3; KCNC1; KCNF1; GALNT8; KCNB2; KCNA4; KCNV1	26290; 27012; 3752; 3746; 9312; 3739; 3754	44	44
0.006607975	0.158819261	Alcoholism - Homo sapiens (human)	KEGG	path:hsa05034	ADORA2A; PPP1R1B; PDYN; GNAS; FOSB; CAMK4; NTRK2; GNG13; GNG4; HIST4H4; NPY; GNG12; GRIN2D; CREB5; CRH; BDNF; GRIN1	51764; 5173; 627; 135; 84152; 2778; 2786; 814; 2354; 4915; 4852; 2902; 2906; 1392; 9586; 121504; 55970	180	171
0.007419976	0.162375454	GPCR signaling-G alpha q	INOH	None	ADORA1; BDNF; CRH; ADORA2A; FZD5; INHBB; GRM4; GRM6; GRM2; PDGFB; MLN; DLL3; SHH; BMP7; PYY; WNT2; IHH; PRKCZ; NPY; WNT9B; WNT5B; FGF23; WNT7B	4852; 2916; 7477; 10683; 3625; 5697; 2914; 5590; 5155; 134; 7855; 81029; 135; 6469; 655; 7472; 8074; 4295; 1392; 627; 2912; 7484; 3549	274	260
0.007492465	0.162375454	Amphetamine addiction - Homo sapiens (human)	KEGG	path:hsa05031	PPP1R1B; PDYN; GNAS; FOSB; CAMK4; ARC; GRIN2D; GRIN1; CREB5	2778; 2354; 814; 5173; 84152; 23237; 2902; 2906; 9586	68	68
0.007537736	0.162375454	ID signaling pathway	Wikipathways	WP53	PAX5; PAX2; MYOD1; ID3	4654; 3399; 5079; 5076	16	16
0.007571309	0.162375454	Regulation of thyroid hormone activity	Reactome	R-HSA-350864	DIO2; DIO3	1734; 1735	3	3
0.007571309	0.162375454	thyronamine and iodothyronamine metabolism	HumanCyc	PWY-6688	DIO2; DIO3	1734; 1735	3	3
0.007571309	0.162375454	thyroid hormone metabolism I (via deiodination)	HumanCyc	PWY-6260	DIO2; DIO3	1734; 1735	3	3
0.007571309	0.162375454	Hedgehog ,off, state	Wikipathways	WP3316	GLI2; PTCH1	2736; 5727	3	3
0.009412787	0.198809466	Class A/1 (Rhodopsin-like receptors)	Reactome	R-HSA-373076	CCL1; ADORA1; PNOC; EDNRA; OPN4; ADORA2A; RXFP3; S1PR5; ADRA2C; HRH2; SSTR5; PDYN; MC3R; MLN; NPFFR1; HTR7; P2RY2; NPSR1; PYY; BDKRB2; GPR4; APP; ADRB3; NPY; OPRD1; GPR132	29933; 2828; 94233; 5697; 4985; 387129; 4295; 6755; 135; 6346; 624; 3274; 64106; 134; 5173; 152; 1909; 4852; 3363; 5029; 5368; 351; 155; 51289; 53637; 4159	330	311
