# Supplementary material for: Genotype effects contribute to variation in longitudinal methylome patterns in older people
Source: Genome Med. 2018 Oct 22;10:75. doi: 10.1186/s13073-018-0585-7 (PMC6198530; doi:10.1186/s13073-018-0585-7)
Supplement: Supplementary file 6 — Table S5. Four hundred thirty-six SNPs with genome-wide significant (P < 5 × 10−8) effects on the random slope of 343 rsCpGs. (CSV 27 kb) [file 13073_2018_585_MOESM6_ESM.csv]

Table S5: 436 SNPs with genome-wide significant (P < 5e-8) effects on the random slope of 343 rsCpGs.
CHR	SNP	BP	P	probe	probe_chr	probe_site	se
16	rs9925497	51414418	3.06E-08	cg00160667	1	29587357	0.003972
9	rs150980669	31488486	7.40E-09	cg12206571	1	32052538	0.01882
11	rs180682174	40225028	1.90E-08	cg12206571	1	32052538	0.01806
1	rs34623288	174131013	7.26E-09	cg11763394	2	113992921	0.01423
7	rs74778687	47126344	1.50E-08	cg11763394	2	113992921	0.01181
7	rs4720550	46845255	2.19E-08	cg11763394	2	113992921	0.01247
18	rs75649790	64067199	3.45E-08	cg23650279	2	239072961	0.01205
8	rs111485759	38752273	2.28E-08	cg12468774	3	49236860	0.02022
13	rs61945108	24423061	4.12E-08	cg20595752	6	35458416	0.009058
20	rs8124080	50342810	2.27E-08	cg26266427	6	32063838	0.01881
15	rs190726239	93718501	1.08E-08	cg25133533	7	100611097	0.008213
11	rs11216614	117777929	1.99E-08	cg06620390	8	10192943	0.008209
13	rs1060348	31036837	1.07E-08	cg14605520	9	139094350	0.01597
3	rs12493585	60165890	1.69E-08	cg21241902	9	140348014	0.01445
4	rs12501358	139697374	1.22E-08	cg06722282	10	105212680	0.002337
6	rs62430436	83546246	3.43E-08	cg06722282	10	105212680	0.0031
13	rs9506281	30867044	3.49E-08	cg17485681	10	73565625	0.01086
1	rs138701026	42945700	1.83E-08	cg20365330	10	135269638	0.01371
11	rs113809996	63943607	1.90E-08	cg04726200	11	2930485	0.004025
1	rs143599985	177743303	1.29E-09	cg11198895	11	61347003	0.01576
1	rs113817060	112814946	2.83E-08	cg11198895	11	61347003	0.01475
10	rs1247769	78808180	3.27E-09	cg11198895	11	61347003	0.02059
12	rs11172247	57946510	1.65E-09	cg18246298	11	111154934	0.00459
1	rs76735429	155016127	3.76E-09	cg24524285	11	64405919	0.01661
4	rs80234081	24640696	3.42E-08	cg27026786	13	24798133	0.01605
13	rs203425	32468087	1.58E-08	cg11400650	15	69328155	0.00443
9	rs117561879	83511565	1.98E-08	cg24361265	15	44068668	0.01841
7	rs62445864	21894373	1.16E-08	cg06706876	16	57317679	0.006938
11	rs4309187	113412443	2.44E-08	cg06706876	16	57317679	0.002815
2	rs62141280	27773055	4.29E-10	cg07165260	16	85062881	0.01523
4	rs10000513	161256146	4.47E-08	cg07165260	16	85062881	0.01339
5	rs183669222	81662459	5.17E-09	cg07165260	16	85062881	0.01435
6	rs12527429	170052858	3.36E-08	cg07165260	16	85062881	0.01647
10	rs189007515	105576612	1.09E-09	cg07165260	16	85062881	0.01461
12	rs59050332	52357315	1.30E-08	cg07165260	16	85062881	0.01238
8	rs1551720	27698237	3.05E-08	cg09610767	16	86960025	0.003894
16	rs12444040	49898085	2.99E-08	cg03445310	17	39728478	0.003336
11	rs58906513	122790097	1.39E-08	cg03882612	17	74075100	0.006728
4	rs182668686	53833943	2.38E-08	cg24776350	17	7757236	0.02255
9	rs148580205	118039987	2.85E-08	cg26849884	17	18882139	0.008084
2	rs114732119	56904229	8.99E-09	cg06566034	18	47825363	0.01334
2	rs150226882	12761323	3.90E-08	cg03775416	19	19368775	0.02435
5	rs73759508	57912763	2.44E-09	cg06693983	19	55889216	0.03525
5	rs72795008	125265057	6.36E-09	cg06693983	19	55889216	0.03229
13	rs112164679	23657071	2.60E-09	cg06693983	19	55889216	0.03615
1	rs114322830	30570547	2.43E-08	cg10604476	19	10403908	0.02036
5	rs77853392	77519059	1.20E-08	cg11666770	19	42430910	0.007159
5	rs182795071	14317888	1.96E-08	cg12649455	20	61878032	0.01567
13	rs118053310	74868707	8.96E-09	cg00292669	1	28241681	0.01601
11	rs117734071	56790186	2.87E-08	cg01455981	1	20511095	0.01099
15	rs12907605	62384342	1.67E-08	cg01455981	1	20511095	0.005745
6	rs116889104	100471892	1.84E-08	cg01719832	1	11752772	0.01153
13	rs9521357	110069737	1.09E-08	cg02887997	1	14220177	0.003466
11	rs11025640	20607478	8.35E-09	cg04704219	1	156819393	0.01797
4	rs6842071	38819850	6.42E-10	cg05033416	1	204683992	0.0124
16	rs79266273	13825770	1.32E-08	cg05654780	1	156625372	0.01364
21	rs143691392	27688777	1.04E-09	cg05782377	1	11760856	0.01133
7	rs192098482	42586156	5.14E-10	cg06094482	1	40158708	0.01479
8	rs181179170	15751663	4.56E-08	cg06094482	1	40158708	0.01603
6	rs13193176	151266870	1.19E-08	cg06357371	1	40136763	0.01048
10	rs12240959	97568788	1.87E-08	cg07077978	1	38508155	0.004695
6	rs144001526	62213147	1.75E-08	cg09037777	1	155265378	0.009915
8	rs12675862	16179167	2.94E-08	cg09185998	1	2428936	0.0026
18	rs67443441	60874843	3.60E-08	cg10543035	1	179545790	0.01221
20	rs79396740	31426949	2.16E-09	cg10554624	1	53386618	0.004828
8	rs181179170	15751663	9.96E-09	cg11964773	1	14924077	0.01452
17	rs8077015	5569266	1.30E-08	cg11964773	1	14924077	0.012
5	rs62379939	153869623	4.18E-08	cg12729160	1	37875985	0.00905
8	rs72726129	137239462	1.73E-08	cg12729160	1	37875985	0.01173
2	rs113065892	130395733	3.29E-08	cg13170600	1	21818863	0.008573
16	rs60526088	1268542	1.68E-09	cg15414773	1	1100360	0.01166
2	rs1437683	119298887	7.46E-09	cg15564444	1	18589627	0.003291
1	rs77944739	15120545	4.33E-08	cg15597096	1	37113074	0.00582
17	rs142008161	56484544	9.29E-10	cg17132079	1	1294140	0.008689
17	rs4793062	42058873	3.19E-08	cg18023943	1	221066688	0.005174
1	rs181361216	216248211	1.29E-08	cg18027654	1	23894436	0.01009
11	rs34339117	78835414	3.05E-08	cg18086868	1	220463627	0.003551
7	rs79073424	28678176	1.69E-08	cg22019970	1	26325198	0.005428
10	rs16930542	30028987	7.89E-09	cg23643526	1	119930673	0.01538
4	rs150144185	30851034	2.08E-08	cg24486540	1	223526402	0.008539
5	rs10434549	51405456	2.68E-08	cg24486540	1	223526402	0.002435
4	rs181823181	172037973	9.03E-09	cg24498305	1	154540904	0.01143
6	rs35277959	154601954	1.31E-09	cg26093148	1	151690075	0.00643
5	rs341338	111822628	6.50E-09	cg26309074	1	20732554	0.004395
1	rs34414349	197957521	2.83E-08	cg00281837	2	231855218	0.007573
10	rs2265179	135263387	3.46E-09	cg00314115	2	121280002	0.003723
2	rs62141280	27773055	1.80E-09	cg01479187	2	43158610	0.0129
2	rs183717966	141424017	1.23E-08	cg01479187	2	43158610	0.01323
3	rs148655837	23688342	4.86E-08	cg01479187	2	43158610	0.01298
4	rs191540449	185702690	1.87E-08	cg01479187	2	43158610	0.01192
4	rs78287639	134622343	2.08E-08	cg01479187	2	43158610	0.01243
4	rs113147266	78582741	2.29E-08	cg01479187	2	43158610	0.01326
5	rs183669222	81662459	1.80E-09	cg01479187	2	43158610	0.01212
10	rs189007515	105576612	2.37E-10	cg01479187	2	43158610	0.01234
10	rs55895004	12180807	1.33E-08	cg01479187	2	43158610	0.0115
15	rs72763380	97952238	2.43E-08	cg01479187	2	43158610	0.008639
16	rs188284312	77434588	1.76E-08	cg01479187	2	43158610	0.01266
20	rs11697151	31647696	3.64E-08	cg01479187	2	43158610	0.01216
3	rs114870811	89451098	2.39E-08	cg03813688	2	74740991	0.006057
13	rs75250417	82722729	3.06E-08	cg03813688	2	74740991	0.004697
10	rs12415920	60930296	3.13E-08	cg04407305	2	223157265	0.003646
3	rs11717844	115334995	8.15E-09	cg05403241	2	121776604	0.005752
5	rs4380702	116419922	4.71E-09	cg05403241	2	121776604	0.007977
7	rs11768053	4998026	1.80E-08	cg06468108	2	173539091	0.006275
12	rs117321697	11793197	1.72E-08	cg07058971	2	45264	0.009055
9	rs80170476	107659084	7.42E-11	cg07872868	2	27530153	0.01282
8	rs7006988	72543359	1.22E-08	cg12298688	2	172946691	0.003122
6	rs148586547	6141258	1.48E-08	cg16845265	2	23108342	0.004391
14	rs28561649	102803563	8.30E-09	cg24209528	2	45239493	0.01048
10	rs7090078	132381006	8.74E-09	cg26337868	2	151345498	0.003517
9	rs117511681	95908592	2.15E-08	cg27638196	2	219826870	0.01602
8	rs140596460	129693448	1.46E-08	cg02703908	3	9593701	0.01356
12	rs76444204	108762906	3.96E-08	cg10133500	3	50396252	0.003771
18	rs143277812	11739526	4.00E-08	cg10133500	3	50396252	0.009263
4	rs138978821	121648166	3.34E-09	cg12835313	3	54663570	0.01306
5	rs142644146	130471709	2.58E-09	cg18538340	3	132756780	0.01101
2	rs72961133	117021299	5.86E-09	cg24673605	3	46890144	0.01332
5	rs183669222	81662459	3.94E-08	cg24938727	3	42742993	0.01194
7	rs140222672	147731415	2.69E-08	cg25509697	3	138666732	0.01241
2	rs114437475	75761948	5.69E-10	cg25853622	3	188425256	0.01086
16	rs188284312	77434588	2.11E-08	cg25853622	3	188425256	0.01157
16	rs112016995	83034177	4.62E-08	cg25935697	3	51853898	0.004156
5	rs13188817	78122116	1.89E-08	cg01136850	4	108288782	0.004417
12	rs759928	114610511	9.43E-09	cg01539483	4	147164948	0.004174
1	rs79920190	247301870	3.44E-09	cg08354106	4	7961982	0.006806
11	rs180758259	86781532	3.96E-08	cg13927832	4	7436861	0.008718
2	rs6713406	10160002	2.64E-08	cg20171396	4	13536910	0.002954
4	rs3796839	10009917	2.79E-42	cg21795255	4	10009916	0.006598
4	rs11930943	9742723	2.89E-08	cg21795255	4	10009916	0.007292
3	rs35262746	54754790	4.87E-08	cg27652893	4	187026970	0.01626
9	rs1281154	129891749	2.09E-08	cg27652893	4	187026970	0.01019
2	rs116399861	213929174	4.25E-08	cg07730329	5	140810137	0.0149
5	rs112568625	152557256	2.87E-08	cg08663909	5	1850655	0.009217
14	rs148485005	57112285	1.40E-09	cg09075844	5	1245902	0.01208
2	rs10168452	65026125	4.34E-08	cg10257870	5	78985484	0.00962
15	rs79560051	99044777	2.54E-08	cg14494204	5	174221189	0.01938
7	rs77009694	40167784	1.09E-09	cg14583583	5	122421195	0.01207
6	rs150939368	81531110	2.65E-08	cg17652792	5	140562007	0.008404
9	rs115658936	1614227	3.93E-08	cg18428283	5	150326642	0.01252
18	rs187319357	13742810	1.97E-08	cg18489195	5	140561961	0.01676
6	rs113835330	106583224	2.99E-08	cg19843353	5	180651585	0.01071
10	rs11255043	7263209	4.76E-08	cg19843353	5	180651585	0.007723
18	rs192115356	38473438	2.39E-09	cg19843353	5	180651585	0.01068
1	rs74148699	225956665	2.03E-08	cg20833838	5	176036260	0.01415
1	rs6670083	168874353	4.62E-08	cg21166092	5	1763818	0.002983
14	rs74977054	76709907	2.86E-09	cg21580846	5	41510076	0.02137
1	rs4457620	82716219	1.18E-08	cg23061578	5	524941	0.003573
7	rs145127301	125921871	2.61E-08	cg25352328	5	151304817	0.01842
8	rs149128771	107504117	6.19E-09	cg26178732	5	153860476	0.009422
1	rs4915382	199719009	1.87E-08	cg01912955	6	100906383	0.002144
1	rs55689260	225640816	3.17E-08	cg02153490	6	134215661	0.01439
7	rs73688764	31140139	2.32E-08	cg02153490	6	134215661	0.01966
3	rs7636944	2530142	2.08E-09	cg03707974	6	108444920	0.003597
3	rs190853916	22669626	3.03E-09	cg03707974	6	108444920	0.01624
9	rs146161311	23032467	3.67E-08	cg05759090	6	84743154	0.01135
14	rs78058068	53162049	1.13E-08	cg05759090	6	84743154	0.006056
4	rs113796581	171589210	2.16E-08	cg05792494	6	43603252	0.008557
4	rs149211860	183465311	2.00E-08	cg06028875	6	30042295	0.00707
4	rs149029090	120878535	2.73E-09	cg07183637	6	31940692	0.01004
1	rs141515844	9025998	4.20E-09	cg08773226	6	135061398	0.01715
5	rs192079295	53751001	4.59E-09	cg08773226	6	135061398	0.01715
6	rs75218770	107179831	4.34E-08	cg08773226	6	135061398	0.01675
8	rs186781917	265710	1.85E-08	cg08773226	6	135061398	0.01568
10	rs189007515	105576612	4.68E-10	cg08773226	6	135061398	0.01562
20	rs143077495	20851673	6.15E-10	cg08773226	6	135061398	0.01671
20	rs148791220	23038074	3.60E-08	cg08773226	6	135061398	0.01762
22	rs763236	50179640	2.96E-08	cg08773226	6	135061398	0.0164
4	rs74735086	90271508	1.46E-08	cg11012965	6	114602991	0.006308
15	rs111355438	26683299	5.06E-09	cg12308216	6	30853255	0.007301
2	rs7563627	45886980	1.03E-08	cg14036627	6	31148657	0.00607
13	rs663497	29529377	1.78E-08	cg14036627	6	31148657	0.004761
12	rs151060196	9745916	3.24E-08	cg14726583	6	40310514	0.008052
9	rs7032102	17800122	2.46E-08	cg15725440	6	100053161	0.007031
10	rs148822459	34262846	5.15E-09	cg26264769	6	27521330	0.01826
6	rs10948674	51978145	3.22E-31	cg26820259	6	51953096	0.006747
5	rs112787780	141429150	5.15E-09	cg26968378	6	28447087	0.01291
6	rs118123545	73193770	4.91E-08	cg00772020	7	100808104	0.015
3	rs186513784	24052406	1.50E-08	cg02616405	7	1250756	0.01514
13	rs112644024	28361471	2.02E-08	cg02745912	7	142494204	0.006032
7	rs73096474	48733393	2.31E-08	cg03867429	7	57483183	0.008598
6	rs2047898	63858608	7.66E-09	cg04922154	7	27284348	0.002784
8	rs75293180	10225594	4.75E-08	cg05566582	7	157257942	0.01269
5	rs150007273	82018037	1.68E-08	cg06480353	7	30209180	0.01289
3	rs115840193	101722882	9.88E-09	cg13389958	7	27280924	0.01116
3	rs73028974	10586644	1.43E-08	cg15666071	7	56160717	0.00466
16	rs149131629	70670656	1.11E-08	cg18170071	7	127255970	0.01278
10	rs182102769	60743011	1.58E-08	cg19363607	7	98097019	0.01413
14	rs2147112	42341057	1.33E-10	cg22158923	7	100824169	0.002745
10	rs1780437	34256803	4.06E-08	cg24295423	7	1336380	0.003453
21	rs61750222	36164486	2.35E-08	cg25506432	7	27184065	0.01878
2	rs837890	130104446	3.71E-08	cg26433034	7	128430626	0.006956
6	rs9364562	160990457	1.20E-08	cg27186323	7	1440324	0.004901
6	rs189479531	115257002	8.66E-10	cg00678361	8	145577929	0.01261
6	rs184392414	116904431	6.43E-09	cg00678361	8	145577929	0.01219
2	rs72495198	233285139	1.85E-08	cg02086839	8	144403439	0.007642
9	rs191982371	81730341	3.61E-08	cg03218396	8	96377380	0.01282
15	rs62006538	46696637	3.47E-08	cg03218396	8	96377380	0.008773
1	rs114458961	157839754	3.41E-08	cg03417055	8	144501878	0.01381
3	rs146690225	171950401	1.38E-08	cg04224786	8	144222401	0.01394
17	rs146309381	38782861	1.90E-08	cg05458429	8	143544026	0.01008
3	rs141554673	166843069	1.20E-08	cg06578561	8	139508625	0.01451
3	rs71307987	144347035	6.77E-09	cg11783602	8	55087084	0.01159
8	rs113928546	135551033	1.60E-08	cg15631458	8	20160009	0.003987
3	rs7648951	39977216	4.85E-08	cg18159666	8	29177713	0.003827
8	rs112466685	135073213	2.23E-08	cg20916578	8	55014888	0.004884
2	rs73943852	57431744	4.24E-08	cg23730558	8	10865623	0.01323
4	rs71597752	5330310	1.59E-08	cg24063962	8	144790395	0.01462
4	rs188380356	20859726	2.19E-08	cg24063962	8	144790395	0.01735
20	rs11696806	31576646	6.38E-10	cg24148447	8	34764927	0.01077
18	rs1657408	54668574	4.04E-08	cg25923729	8	24880841	0.01113
2	rs28952024	51675990	1.44E-08	cg27595512	8	20162045	0.009278
4	rs139634939	17732398	3.78E-08	cg00844308	9	99800808	0.003105
13	rs9542788	72521836	4.87E-08	cg01049133	9	137997407	0.003652
22	rs150220651	36503140	1.66E-09	cg01049133	9	137997407	0.01337
12	rs183736659	3197679	1.15E-09	cg04265261	9	133815865	0.009617
7	rs77488208	7426788	1.66E-08	cg07881032	9	102059051	0.007552
2	rs114581300	60953600	4.13E-08	cg13474848	9	14350791	0.007027
1	rs74967706	195466150	5.24E-09	cg13562069	9	132488404	0.006583
8	rs3758079	143807651	1.76E-08	cg13562069	9	132488404	0.002388
16	rs62049757	62167017	5.48E-09	cg13794404	9	126816959	0.01075
15	rs143233814	85694827	1.54E-08	cg14037948	9	127213676	0.008305
5	rs75433790	164769297	4.22E-08	cg14106167	9	23851770	0.01055
3	rs113146055	57690135	1.68E-08	cg15833797	9	139091875	0.009015
7	rs191060451	16934304	2.81E-08	cg17930194	9	124982834	0.01736
16	rs9302592	53043995	2.50E-08	cg21172615	9	139092102	0.003945
17	rs36084697	65513788	4.70E-09	cg23003832	9	131486918	0.005397
7	rs113975478	149465419	1.61E-08	cg00961517	10	24491007	0.01126
8	rs11997721	21565623	3.26E-08	cg02255938	10	33084876	0.003444
10	rs11017740	132926408	2.82E-08	cg04017512	10	35195138	0.008152
9	rs79418323	11635410	8.96E-09	cg04309849	10	131843517	0.01071
10	rs113679437	21765231	9.34E-09	cg04309849	10	131843517	0.01117
3	rs112779669	28633412	4.64E-09	cg11547448	10	111922848	0.01402
2	rs72810550	28083380	1.55E-08	cg11778453	10	71276362	0.007221
7	rs58426008	106248525	2.42E-08	cg14429526	10	531562	0.006606
20	rs13433330	8495045	9.51E-09	cg15372959	10	123922620	0.003227
4	rs139978857	98288692	6.78E-09	cg17741809	10	90985055	0.01227
8	rs147735245	124778460	3.29E-08	cg17993416	10	102980881	0.01155
14	rs149386674	50523207	8.62E-09	cg17993416	10	102980881	0.01009
2	rs115135226	17228516	9.60E-09	cg18941641	10	78392320	0.0136
12	rs111484648	32249459	1.10E-08	cg22959742	10	13913931	0.006003
22	rs141977720	35605026	2.57E-08	cg22959742	10	13913931	0.01114
11	rs117551578	26396169	2.46E-09	cg24160569	10	62011445	0.01012
16	rs61750467	72258652	1.86E-08	cg26979595	10	118975786	0.01405
2	rs147809295	71243221	4.91E-08	cg27382409	10	47088062	0.009511
6	rs75205693	88888404	1.54E-08	cg27382409	10	47088062	0.006623
20	rs11697151	31647696	1.96E-09	cg27382409	10	47088062	0.008483
11	rs147751337	80559320	1.76E-08	cg00276799	11	107463054	0.01572
6	rs189479531	115257002	2.33E-08	cg01126821	11	1650595	0.01089
19	rs34875023	35309322	3.08E-08	cg01187997	11	1594830	0.00381
20	rs148286224	18640528	4.61E-08	cg02760962	11	35683421	0.02095
6	rs139703972	87205571	2.90E-08	cg06964190	11	61275247	0.004421
12	rs142992315	53134832	5.67E-09	cg08832596	11	76757006	0.01016
6	rs9485244	148409521	1.24E-08	cg09938664	11	119662882	0.002835
20	rs113677319	18008843	1.33E-08	cg11656177	11	45392729	0.01153
16	rs138696382	71834561	5.55E-11	cg11889119	11	17760956	0.008663
10	rs11595127	21701735	2.28E-08	cg18574813	11	72381308	0.01243
7	rs28516534	146761307	6.47E-09	cg19474865	11	83733268	0.005125
1	rs114313448	53958187	1.30E-08	cg21127597	11	118109650	0.0099
2	rs183717966	141424017	3.70E-11	cg21127597	11	118109650	0.01069
2	rs192224341	48646568	5.27E-09	cg21127597	11	118109650	0.01131
10	rs1247769	78808180	1.70E-08	cg21127597	11	118109650	0.01132
11	rs117578199	12826194	1.57E-08	cg21127597	11	118109650	0.01076
5	rs34356419	64779257	2.11E-08	cg23907108	11	64405993	0.009549
2	rs1523707	142947702	1.48E-08	cg24032249	11	91956670	0.003
12	rs76982571	75360682	3.42E-08	cg01773927	12	132990843	0.01177
3	rs62277117	147683644	1.09E-08	cg02227188	12	54396354	0.007276
16	rs78847175	11551902	4.68E-08	cg03495030	12	121437256	0.01303
11	rs113316507	44612810	2.43E-08	cg03510605	12	115104734	0.006436
2	rs185374745	40793107	2.13E-08	cg05775627	12	49690254	0.01303
7	rs79714767	83904502	1.69E-08	cg06587257	12	50452135	0.01131
1	rs74762505	61658686	8.74E-09	cg06989610	12	54451877	0.01327
7	rs144994126	106560391	2.55E-08	cg08802841	12	89748726	0.008417
20	rs11697151	31647696	1.70E-08	cg08802841	12	89748726	0.01338
2	rs79897941	174871992	1.65E-08	cg10216820	12	72332539	0.01768
11	rs145658364	129858567	3.19E-08	cg10216820	12	72332539	0.01726
8	rs142469837	49501586	6.94E-10	cg10587913	12	54392867	0.01057
4	rs75607637	19240825	2.61E-08	cg11703796	12	6055201	0.007378
4	rs35082390	35728779	3.55E-08	cg12510087	12	132887175	0.005804
5	rs60936317	11544957	8.36E-09	cg15777553	12	34493996	0.003017
7	rs77834246	90769351	1.65E-08	cg16343272	12	56694667	0.01283
14	rs117293193	45880296	2.06E-09	cg16343272	12	56694667	0.008845
19	rs141292672	19131013	4.59E-08	cg16343272	12	56694667	0.0071
8	rs144241717	3742386	4.67E-08	cg17385483	12	49734595	0.01173
10	rs1177847	132407513	6.80E-09	cg18771937	12	54385517	0.003777
3	rs2364754	26007868	8.99E-09	cg20569203	12	120799911	0.00414
2	rs77254624	205707772	2.58E-08	cg21429394	12	100750899	0.0144
18	rs1787864	13835001	3.36E-08	cg21621264	12	131488390	0.003642
10	rs80242667	48642826	1.69E-08	cg22220502	12	80080828	0.03197
1	rs12046867	81879411	3.21E-08	cg22486928	12	96251729	0.006246
19	rs12610785	5410105	7.34E-09	cg23462697	12	34485151	0.002546
2	rs185580150	27730367	6.33E-10	cg24804768	12	754911	0.01248
15	rs7170931	97946966	4.21E-10	cg24804768	12	754911	0.008461
20	rs190148485	4776083	1.57E-11	cg24804768	12	754911	0.01308
4	rs72677209	105267384	1.46E-08	cg24959134	12	97568165	0.009678
7	rs77269753	131906296	4.14E-10	cg06506007	13	36699873	0.01464
13	rs111623082	89275535	1.76E-08	cg15627136	13	112986635	0.01006
7	rs4719463	16329088	3.90E-08	cg16290689	13	31506685	0.006838
4	rs115056352	165864380	3.67E-08	cg19364021	13	53776396	0.008282
7	rs148788848	67086289	8.08E-10	cg24286613	13	42030070	0.01219
4	rs34246082	4331829	4.46E-08	cg05084793	14	91977571	0.003761
18	rs16951805	7458205	4.50E-09	cg08072202	14	76844671	0.006168
14	rs117113357	83589863	4.88E-09	cg09950812	14	99275649	0.01606
15	rs16977635	57947186	1.18E-08	cg10376476	14	69952003	0.01075
16	rs141490781	65113989	3.69E-08	cg12123983	14	62228668	0.0108
14	rs8015861	22372304	4.59E-18	cg12819537	14	22370643	0.005254
18	rs151120610	50873718	2.66E-08	cg12819537	14	22370643	0.0215
17	rs1110195	71964906	2.71E-08	cg14331029	14	96658912	0.004598
2	rs144042126	77478551	3.25E-08	cg19546207	14	89493095	0.01392
10	rs76443714	132578499	6.00E-09	cg20018253	14	94346104	0.01162
7	rs149142052	133295063	1.72E-08	cg20330333	14	58337741	0.01265
9	rs10758619	4394612	4.69E-08	cg22799420	14	102028994	0.003821
20	rs144870397	39875863	1.12E-08	cg22811647	14	105748448	0.0138
1	rs609990	182579928	4.44E-08	cg24036523	14	73712256	0.01748
6	rs114605388	19835631	2.37E-08	cg24036523	14	73712256	0.01667
5	rs138832179	41051468	3.91E-08	cg24092773	14	95327836	0.008581
7	rs76969352	18427301	3.02E-08	cg24092773	14	95327836	0.009694
6	rs79719606	100068487	4.69E-08	cg26992600	14	37054509	0.01227
2	rs140224167	73765906	1.07E-09	cg02205443	15	89956781	0.02554
2	rs186178198	206133201	4.60E-08	cg02637101	15	99548944	0.01449
6	rs149948521	31237237	1.03E-08	cg04678936	15	43802612	0.009119
5	rs17559144	188719	8.41E-09	cg06795649	15	30135976	0.002744
1	rs78025620	175443498	3.69E-09	cg11362604	15	37389585	0.007734
8	rs2082278	52316397	4.58E-08	cg11362604	15	37389585	0.007738
22	rs132275	29526197	9.36E-09	cg11362604	15	37389585	0.002309
2	rs116486761	35692235	1.83E-09	cg15194100	15	28014040	0.008752
3	rs73024730	10529401	1.34E-08	cg16149919	15	99548954	0.007956
4	rs184472829	125682422	2.24E-08	cg17519101	15	78526804	0.01016
3	rs77259676	28286678	1.93E-08	cg18105749	15	79711400	0.01098
1	rs12742393	162224586	4.80E-08	cg20381115	15	45671148	0.003381
3	rs192339095	1567912	3.53E-08	cg22872376	15	23893742	0.009456
8	rs140596460	129693448	4.14E-08	cg00687447	16	1158657	0.01101
10	rs140546855	95436604	6.92E-09	cg05902711	16	89114919	0.01009
16	rs79562083	84290841	1.35E-08	cg05902711	16	89114919	0.0101
12	rs2227492	68646137	7.73E-09	cg06142108	16	19195208	0.006256
6	rs73547611	133218971	1.26E-08	cg08341079	16	25962136	0.0147
5	rs425903	19466320	3.24E-08	cg08521396	16	1060545	0.002618
10	rs12357875	11424595	4.76E-08	cg08521396	16	1060545	0.005469
12	rs4768451	43232384	4.33E-08	cg08537215	16	84853166	0.002577
14	rs182981601	86315581	9.10E-10	cg08951051	16	4993543	0.009446
1	rs115427296	74623973	3.56E-08	cg25050175	16	34809318	0.008506
10	rs192879075	96017274	1.47E-08	cg26498247	16	50003613	0.01377
12	rs12813347	132088401	9.61E-09	cg26498247	16	50003613	0.006855
2	rs62141280	27773055	5.95E-09	cg26985681	16	15135397	0.01344
2	rs183717966	141424017	1.68E-08	cg26985681	16	15135397	0.01376
2	rs114437475	75761948	3.05E-08	cg26985681	16	15135397	0.01241
3	rs147755126	118248548	1.07E-09	cg26985681	16	15135397	0.01341
4	rs72687745	182796188	1.75E-09	cg26985681	16	15135397	0.008575
7	rs56333853	39584384	4.73E-08	cg26985681	16	15135397	0.0138
9	rs187723957	111208976	4.56E-08	cg26985681	16	15135397	0.01321
6	rs4706938	82910247	2.63E-08	cg27256066	16	85931994	0.003973
8	rs180936053	15187531	7.25E-09	cg02442640	17	75451779	0.007611
7	rs191060451	16934304	9.54E-09	cg02566861	17	46679516	0.01534
20	rs117183447	18878964	4.32E-08	cg06220958	17	10452851	0.01024
18	rs948708	75054782	3.31E-09	cg09683258	17	70429180	0.005488
4	rs187857589	54096014	3.82E-08	cg09977640	17	77780714	0.01323
9	rs1961952	86325806	3.13E-09	cg12537162	17	45330878	0.002703
13	rs9515642	90505140	4.56E-08	cg13015534	17	74639793	0.003087
14	rs140817157	58060484	3.24E-08	cg13015534	17	74639793	0.01472
6	rs111281351	23978086	4.30E-08	cg14651919	17	74075189	0.01434
3	rs188810024	50349132	3.95E-08	cg17881353	17	44928210	0.005334
6	rs2748297	90425824	1.90E-08	cg17881353	17	44928210	0.003742
12	rs148979203	13917440	4.12E-08	cg18091083	17	78819092	0.01201
10	rs61846062	34260635	2.73E-08	cg22283643	17	1183083	0.00986
8	rs118137874	82483030	2.76E-08	cg22455720	17	80725109	0.008485
10	rs145215398	21463740	1.37E-08	cg22455720	17	80725109	0.01269
6	rs6912975	112094338	8.81E-09	cg22842797	17	48912621	0.00247
6	rs13201459	17164808	4.22E-08	cg22842797	17	48912621	0.004209
4	rs61747002	110757224	2.78E-09	cg24322968	17	46507895	0.01093
1	rs72694622	112481667	3.94E-08	cg24426232	17	71680855	0.002684
1	rs693680	97727083	1.72E-08	cg24796998	17	70383845	0.003812
1	rs4325093	186516068	1.94E-08	cg26783127	17	79128918	0.01479
2	rs146331657	84714756	4.53E-11	cg26783127	17	79128918	0.01736
2	rs114758110	171233649	5.06E-11	cg26783127	17	79128918	0.02137
2	rs185580150	27730367	3.41E-08	cg26783127	17	79128918	0.02045
3	rs143461983	134892941	1.58E-08	cg26783127	17	79128918	0.01718
4	rs73200114	5679421	1.13E-08	cg26783127	17	79128918	0.02096
5	rs183669222	81662459	3.22E-10	cg26783127	17	79128918	0.01869
5	rs140713122	79638673	9.43E-10	cg26783127	17	79128918	0.01636
5	rs76969957	24738778	1.19E-09	cg26783127	17	79128918	0.02091
5	rs115863756	118848150	2.35E-09	cg26783127	17	79128918	0.01808
5	rs138870727	73625862	1.68E-08	cg26783127	17	79128918	0.02043
5	rs150007273	82018037	4.82E-08	cg26783127	17	79128918	0.01844
8	rs57721847	23694945	4.85E-08	cg26783127	17	79128918	0.01374
10	rs189007515	105576612	1.52E-08	cg26783127	17	79128918	0.01914
11	rs148992522	4980446	2.74E-08	cg26783127	17	79128918	0.01723
13	rs112164679	23657071	6.82E-09	cg26783127	17	79128918	0.02148
13	rs143699509	90520478	2.93E-08	cg26783127	17	79128918	0.0132
5	rs62339710	13343820	2.49E-08	cg00057722	18	45934156	0.01331
20	rs753341	55657644	2.35E-08	cg17813328	18	5605013	0.002945
11	rs3890907	2028143	3.59E-08	cg17945422	18	76483175	0.003537
20	rs150845610	31262623	1.96E-09	cg03018163	19	49016627	0.01479
20	rs61458527	56057093	2.73E-08	cg03018163	19	49016627	0.004263
9	rs138837919	111281694	2.10E-08	cg03489492	19	7699751	0.006199
16	rs187996666	82523125	1.29E-09	cg03489492	19	7699751	0.01262
6	rs138493184	87444570	5.26E-09	cg04269530	19	48919401	0.01231
21	rs2253204	32627992	1.74E-08	cg04269530	19	48919401	0.00377
4	rs62302171	40330574	3.25E-09	cg06189175	19	11592321	0.00589
5	rs930055	177755175	3.37E-08	cg06189175	19	11592321	0.01469
16	rs80101936	82581610	1.90E-08	cg06193578	19	35396475	0.01021
4	rs76610913	92087763	1.32E-09	cg06698707	19	758725	0.01597
17	rs242942	43891633	3.38E-09	cg07786254	19	59085608	0.005682
9	rs60113019	14790667	1.77E-08	cg10384482	19	12941353	0.003841
5	rs6875834	178914711	4.05E-08	cg11351987	19	4769047	0.005005
7	rs118150334	75294857	2.23E-08	cg12559179	19	5337225	0.01157
7	rs146421862	137722566	3.62E-08	cg12559179	19	5337225	0.01689
13	rs142163225	89348357	2.70E-10	cg13521739	19	12941257	0.009364
1	rs61783053	85910700	3.24E-08	cg14277057	19	15333491	0.003264
6	rs6916624	34639105	5.07E-09	cg16620032	19	46097075	0.01436
11	rs11224476	100698232	3.10E-08	cg16722435	19	49926586	0.007417
9	rs117272108	111373144	2.06E-08	cg20285546	19	58728728	0.01387
5	rs62372132	42955988	5.32E-09	cg20893022	19	4769214	0.0107
12	rs116987964	93286214	3.52E-08	cg25394109	19	45563250	0.03558
11	rs61878546	3674880	2.17E-08	cg25946304	19	10627841	0.01015
16	rs182924987	77156987	4.63E-08	cg25946304	19	10627841	0.01018
5	rs11953990	6593459	1.28E-08	cg27571374	19	2889256	0.004243
5	rs78683083	25036831	5.89E-09	cg08424491	20	3656074	0.01765
6	rs117955096	88991886	2.28E-08	cg08424491	20	3656074	0.01483
3	rs115881877	43932732	1.35E-08	cg13410002	20	20353861	0.01376
6	rs150216791	109263463	3.15E-09	cg13410002	20	20353861	0.01502
7	rs11762096	154263393	1.87E-08	cg13410002	20	20353861	0.005561
20	rs117992102	55662873	1.21E-08	cg13683550	20	55401918	0.01354
17	rs148845971	4494741	1.58E-09	cg15867944	20	55844836	0.009687
3	rs7639060	154516025	1.10E-08	cg19375981	20	55664666	0.01255
9	rs189988997	23074739	9.69E-09	cg19375981	20	55664666	0.01428
4	rs56326811	80256005	4.32E-08	cg23666831	20	30554983	0.007487
12	rs191175118	91961617	4.01E-08	cg23666831	20	30554983	0.005655
5	rs150007273	82018037	1.63E-09	cg01065599	21	38075171	0.008889
8	rs76522264	113032809	2.23E-08	cg07018760	21	46074616	0.009639
1	rs114894862	54949047	3.68E-08	cg07629165	21	45845365	0.006971
2	rs333891	118009952	3.66E-08	cg11321156	21	27372396	0.004442
2	rs149564412	206013398	2.94E-08	cg12935478	21	44898206	0.007624
2	rs874060	240971450	8.55E-09	cg25421566	21	41239488	0.00295
7	rs1368652	48444249	3.80E-08	cg25421566	21	41239488	0.002871
15	rs11858071	27847048	5.63E-09	cg11503875	22	46285985	0.004736
3	rs138498518	74182480	4.88E-08	cg12262698	22	45704988	0.01101
6	rs5017416	18492350	4.48E-08	cg19480425	22	22339538	0.007699
